# Supplementary material for: Predictors of early mortality and effectiveness of antiretroviral therapy in TB-HIV patients from Brazil
Source: PLoS One. 2019 Jun 6;14(6):e0217014. doi: 10.1371/journal.pone.0217014 (PMC6553696; doi:10.1371/journal.pone.0217014)
Supplement: S1 File — (XLSX) [file pone.0217014.s001.xlsx]

## Sheet: Hoja1
Inclusion_date	Age	Sex	Race_white	School	Not married status	family_income	Smoking status	Ilicit_drugs_use	Alcohol_abuse	Homo_bisexual	Weight_loss	Comorbidity	Diabetes	Hepatitis_B	Hepatitis_C	Previus_TB	Positive hemoculture for M. tuberculosis	RIF_resistant	ISO_resistant	SM_resistant	ETB_resistant	ETh_resistant	PZA_resistant	Naive_HIV	HAART_base	Date_HAART_base	HAART_pos_TB	Date_HAART_pos_TB	CD4_base_yes_no	CD4_base_count	Date_CD4_base	Viral_loud_base_yes_no	Viral_loud_count	Date_viral_loud_base	start_low_viral_loud	Paradoxical_reaction	date_paradoxical_reaction	Clinical_form_TB	Outcome_TB	Date_outcome	Death_TB	Days_death
2012-03-19	19	Male	white	2nd grade incomplete	married status	≤2 minimal wage	no	no	no	yes	yes	no	no	no	no	no	negative	not applicable	not applicable	not applicable	not applicable	not applicable	not applicable	naive	not applicable	27.03.2012	nucleoside reverse transcriptase inhibitors+ non-nucleoside reverse	27.03.2012	yes	4	06.03.2012	yes	257992	06.03.2012	No Data Available	no	No Data Available	pleuropulmonary	cure	22.08.2012	no	177
2012-10-13	19	Male	no white	2nd grade incomplete	married status	≤2 minimal wage	no	no	no	no	no	yes	no	no	no	no	negative	not applicable	not applicable	not applicable	not applicable	not applicable	not applicable	no naive	nucleoside reverse transcriptase inhibitors+ non-nucleoside reverse	18.07.2012	nucleoside reverse transcriptase inhibitors+ non-nucleoside reverse	18.10.2012	yes	129	16.10.2012	yes	6930	16.10.2012	No Data Available	no	No Data Available	disseminated	cure	23.09.2013	no	374
2015-05-21	19	Female	no white	2nd grade complete	Not married status	≤2 minimal wage	yes	no	yes	no	yes	no	no	no	no	yes	negative	susceptible	susceptible	susceptible	susceptible	not applicable	susceptible	no naive	nucleoside reverse transcriptase inhibitors+ non-nucleoside reverse	No Data Available	nucleoside reverse transcriptase inhibitors+protease inhibitor	24.02.2016	yes	23	04.05.2015	yes	500000	04.05.2015	No Data Available	no	No Data Available	pleuropulmonary	cure	26.05.2017	no	851
2008-05-08	20	Male	white	2nd grade incomplete	married status	≤2 minimal wage	no	no	yes	no	yes	no	no	no	no	no	negative	not applicable	not applicable	not applicable	not applicable	not applicable	not applicable	naive	not applicable	26.05.2008	nucleoside reverse transcriptase inhibitors+ non-nucleoside reverse	26.05.2008	yes	243	12.05.2008	yes	204836	12.05.2008	No Data Available	no	No Data Available	disseminated	cure	20.10.2008	no	176
2014-10-11	20	Male	no white	2nd grade incomplete	Not married status	≤2 minimal wage	yes	yes	no	no	yes	no	no	no	no	no	positive	susceptible	susceptible	susceptible	susceptible	unperformed	unperformed	naive	not applicable	not applicable	not applicable	not applicable	yes	67	09.12.2014	no	No Data Available	No Data Available	No Data Available	no	No Data Available	disseminated	death of TB	15.12.2014	yes	3
2015-11-12	21	Male	no white	2nd grade incomplete	married status	>2 minimal wage	no	yes	yes	no	yes	no	no	no	no	yes	negative	susceptible	susceptible	resistant	susceptible	not applicable	not applicable	no naive	nucleoside reverse transcriptase inhibitors+ non-nucleoside reverse	03.11.2008	nucleoside reverse transcriptase inhibitors+ non-nucleoside reverse	15.06.2015	yes	210	10.11.2015	yes	18433	10.11.2015	No Data Available	no	No Data Available	pleuropulmonary	cure	16.05.2016	no	185
2012-01-12	21	Male	no white	2nd grade incomplete	married status	≤2 minimal wage	yes	no	yes	yes	no	no	no	no	no	no	negative	unperformed	unperformed	unperformed	unperformed	unperformed	unperformed	naive	not applicable	not applicable	not applicable	not applicable	yes	674	30.01.2012	yes	47794	30.01.2012	No Data Available	no	No Data Available	extra-pulmonary	cure	23.07.2012	no	193
2009-04-03	22	Male	no white	2nd grade incomplete	Not married status	≤2 minimal wage	yes	no	no	yes	yes	no	no	no	no	no	negative	susceptible	susceptible	susceptible	susceptible	susceptible	unperformed	naive	not applicable	04.05.2009	nucleoside reverse transcriptase inhibitors+ non-nucleoside reverse	04.05.2009	yes	196	04.05.2009	yes	224172	04.05.2009	No Data Available	no	No Data Available	disseminated	cure	28.09.2009	no	178
2014-02-05	22	Male	no white	2nd grade complete	Not married status	≤2 minimal wage	yes	no	no	yes	no	no	no	SD	no	yes	No Data Available	not applicable	not applicable	not applicable	not applicable	not applicable	not applicable	no naive	Treatment abandonment	11.10.2012	nucleoside reverse transcriptase inhibitors+protease inhibitor	11.10.2012	yes	342	14.01.2014	yes	40	14.01.2014	No Data Available	no	No Data Available	pleuropulmonary	cure	10.09.2014	no	217
2008-01-21	22	Male	no white	1st grade complete	married status	≤2 minimal wage	yes	yes	no	yes	yes	no	no	no	no	no	negative	susceptible	susceptible	susceptible	susceptible	susceptible	unperformed	naive	nucleoside reverse transcriptase inhibitors+ non-nucleoside reverse	25.02.2008	nucleoside reverse transcriptase inhibitors+ non-nucleoside reverse	not applicable	yes	480	12.02.2008	yes	5044	12.02.2008	No Data Available	no	No Data Available	disseminated	cure	21.07.2008	no	182
2013-02-28	22	Male	white	1st grade incomplete	Not married status	≤2 minimal wage	yes	no	yes	no	yes	no	no	no	no	no	negative	susceptible	susceptible	susceptible	susceptible	unperformed	unperformed	no naive	not applicable	09.10.1994	not applicable	18.03.2013	yes	302	12.09.2012	yes	15242	12.09.2012	No Data Available	no	No Data Available	pleuropulmonary	loss follow up	30.07.2013	no	152
2015-10-16	23	Male	no white	1st grade complete	Not married status	≤2 minimal wage	yes	no	no	yes	yes	yes	yes	no	no	no	negative	susceptible	resistant	susceptible	susceptible	not applicable	not applicable	no naive	nucleoside reverse transcriptase inhibitors+ non-nucleoside reverse	15.06.2000	nucleoside reverse transcriptase inhibitors+protease inhibitor	12.12.2014	yes	236	15.10.2015	yes	13996	15.10.2015	No Data Available	no	No Data Available	pleuropulmonary	cure	18.10.2016	no	368
2012-04-09	23	Male	no white	1st grade complete	Not married status	≤2 minimal wage	yes	no	yes	no	no	yes	no	no	no	no	negative	susceptible	susceptible	susceptible	susceptible	unperformed	unperformed	no naive	nucleoside reverse transcriptase inhibitors+protease inhibitor	02.08.2011	nucleoside reverse transcriptase inhibitors+protease inhibitor	23.05.2012	yes	18	08.11.2011	yes	197809	08.11.2011	No Data Available	no	No Data Available	pleuropulmonary	cure	22.08.2012	no	208
2011-04-14	24	Female	no white	2nd grade complete	Not married status	≤2 minimal wage	no	no	no	no	no	no	no	no	no	no	negative	susceptible	susceptible	susceptible	susceptible	susceptible	unperformed	no naive	nucleoside reverse transcriptase inhibitors+protease inhibitor	01.01.2004	nucleoside reverse transcriptase inhibitors+ non-nucleoside reverse	25.04.2011	yes	74	14.09.2010	yes	62701	14.09.2010	No Data Available	yes	2011-08-12	disseminated	cure	03.09.2012	no	510
2008-10-09	24	Male	no white	1st grade incomplete	Not married status	≤2 minimal wage	no	yes	yes	no	yes	yes	no	no	no	no	negative	not applicable	not applicable	not applicable	not applicable	not applicable	not applicable	naive	not applicable	03.11.2008	nucleoside reverse transcriptase inhibitors+ non-nucleoside reverse	03.11.2008	yes	154	21.10.2008	yes	7570	21.10.2008	No Data Available	no	No Data Available	pleuropulmonary	cure	27.04.2009	no	200
2011-09-13	24	Male	white	1st grade incomplete	Not married status	≤2 minimal wage	yes	yes	yes	no	yes	no	no	no	no	no	positive	susceptible	susceptible	susceptible	susceptible	susceptible	unperformed	naive	not applicable	17.10.2011	nucleoside reverse transcriptase inhibitors+ non-nucleoside reverse	17.10.2011	yes	16	08.09.2011	yes	179464	08.09.2011	No Data Available	no	No Data Available	disseminated	cure	12.03.2012	no	181
2008-05-07	24	Female	white	2nd grade complete	Not married status	≤2 minimal wage	yes	no	no	no	yes	no	no	no	no	no	negative	not applicable	not applicable	not applicable	not applicable	not applicable	not applicable	naive	not applicable	10.06.2008	nucleoside reverse transcriptase inhibitors+ non-nucleoside reverse	10.06.2008	yes	410	21.02.2008	yes	18363	21.02.2008	No Data Available	no	No Data Available	disseminated	cure	08.12.2008	no	273
2013-08-01	24	Female	no white	1st grade incomplete	Not married status	≤2 minimal wage	no	no	no	no	no	no	no	no	no	no	negative	not applicable	not applicable	not applicable	not applicable	not applicable	not applicable	no naive	Treatment abandonment	09.06.2008	nucleoside reverse transcriptase inhibitors+ non-nucleoside reverse	01.08.2013	yes	321	30.05.2012	yes	21447	30.05.2012	No Data Available	no	No Data Available	disseminated	cure	22.12.2014	no	544
2013-10-04	24	Male	no white	2nd grade complete	Not married status	≤2 minimal wage	no	no	no	yes	yes	no	no	no	no	no	negative	susceptible	susceptible	susceptible	susceptible	unperformed	unperformed	naive	not applicable	30.10.2013	nucleoside reverse transcriptase inhibitors+ non-nucleoside reverse	30.10.2013	yes	120	30.09.3013	yes	1468316	30.09.2013	No Data Available	no	No Data Available	pleuropulmonary	cure	07.04.2014	no	194
2012-03-08	24	Male	white	2nd grade incomplete	Not married status	≤2 minimal wage	yes	no	no	no	yes	no	no	no	no	no	negative	susceptible	susceptible	susceptible	susceptible	unperformed	unperformed	naive	not applicable	26.06.2012	not applicable	26.06.2012	no	not applicable	not applicable	no	No Data Available	No Data Available	No Data Available	no	No Data Available	pleuropulmonary	cure	03.10.2012	no	208
2008-07-09	24	Male	no white	2nd grade incomplete	Not married status	≤2 minimal wage	no	no	no	yes	no	no	no	no	no	no	negative	not applicable	not applicable	not applicable	not applicable	not applicable	not applicable	naive	not applicable	not applicable	not applicable	not applicable	yes	394	04.06.2008	yes	6978	04.06.2008	No Data Available	no	No Data Available	pleuropulmonary	loss follow up	10.09.2008	no	63
2008-11-10	25	Female	white	2nd grade complete	Not married status	≤2 minimal wage	no	no	no	no	yes	no	no	no	no	no	negative	susceptible	susceptible	susceptible	susceptible	susceptible	unperformed	naive	not applicable	15.06.2009	nucleoside reverse transcriptase inhibitors+ non-nucleoside reverse	15.06.2009	yes	213	10.11.2008	yes	65319	10.11.2008	No Data Available	no	No Data Available	disseminated	death of TB	14.06.2010	no	602
2011-10-17	25	Male	white	2nd grade complete	married status	≤2 minimal wage	no	no	no	no	yes	no	no	no	SD	no	negative	susceptible	susceptible	susceptible	susceptible	susceptible	unperformed	naive	not applicable	21.11.2011	nucleoside reverse transcriptase inhibitors+ non-nucleoside reverse	21.11.2011	yes	38	21.11.2011	yes	58256	21.11.2011	19.10.2011	yes	2012-01-05	pleuropulmonary	cure	14.05.2012	no	210
2012-02-27	25	Male	no white	1st grade incomplete	Not married status	≤2 minimal wage	yes	yes	yes	no	yes	no	no	no	no	no	negative	susceptible	susceptible	susceptible	susceptible	unperformed	unperformed	naive	not applicable	12.03.2012	nucleoside reverse transcriptase inhibitors+ non-nucleoside reverse	12.03.2012	yes	322	06.02.2012	yes	46774	06.02.2012	No Data Available	no	No Data Available	pleuropulmonary	loss follow up	09.05.2012	no	89
2008-11-17	25	Male	no white	2nd grade complete	Not married status	≤2 minimal wage	no	no	yes	no	yes	yes	no	no	yes	no	negative	susceptible	susceptible	susceptible	susceptible	susceptible	unperformed	naive	not applicable	01.12.2008	nucleoside reverse transcriptase inhibitors+ non-nucleoside reverse	01.12.2008	yes	503	17.11.2008	yes	23570	17.11.2008	No Data Available	no	No Data Available	pleuropulmonary	cure	04.05.2009	no	181
2009-04-13	25	Male	white	2nd grade complete	Not married status	>2 minimal wage	yes	yes	yes	yes	yes	no	no	no	no	no	No Data Available	unperformed	unperformed	unperformed	unperformed	unperformed	unperformed	naive	not applicable	11.05.2009	nucleoside reverse transcriptase inhibitors+ non-nucleoside reverse	06.07.2009	yes	106	27.04.2009	yes	163538	27.04.2009	No Data Available	no	No Data Available	disseminated	cure	28.09.2009	no	168
2008-08-18	25	Male	no white	No Data Available	Not married status	No Data Available	no	no	no	No Data Available	yes	yes	no	no	no	no	No Data Available	not applicable	not applicable	not applicable	not applicable	not applicable	not applicable	naive	not applicable	17.03.2008	nucleoside reverse transcriptase inhibitors+ non-nucleoside reverse	17.03.2008	yes	130	03.03.2008	yes	321036	03.03.2008	No Data Available	no	No Data Available	pleuropulmonary	cure	18.08.2008	no	182
2010-05-24	25	Male	no white	2nd grade incomplete	Not married status	>2 minimal wage	no	no	no	no	yes	no	no	no	no	no	negative	not applicable	not applicable	not applicable	not applicable	not applicable	not applicable	naive	not applicable	14.06.2010	nucleoside reverse transcriptase inhibitors+ non-nucleoside reverse	14.06.2010	yes	26	14.06.2010	yes	17141	14.06.2010	No Data Available	no	No Data Available	disseminated	cure	22.11.2010	no	187
2013-11-27	25	Male	no white	2nd grade incomplete	Not married status	>2 minimal wage	yes	yes	yes	no	yes	no	no	SD	SD	no	negative	susceptible	susceptible	susceptible	susceptible	unperformed	unperformed	naive	not applicable	04.12.2013	nucleoside reverse transcriptase inhibitors+ non-nucleoside reverse	04.12.2013	yes	13	04.11.2013	yes	99672	04.11.2013	No Data Available	no	No Data Available	pleuropulmonary	cure	24.09.2014	no	319
2013-03-26	25	Male	no white	1st grade incomplete	married status	≤2 minimal wage	no	yes	no	no	no	no	no	no	no	no	negative	susceptible	susceptible	susceptible	susceptible	susceptible	unperformed	naive	not applicable	25.02.2013	nucleoside reverse transcriptase inhibitors+ non-nucleoside reverse	25.02.2013	yes	7	30.01.2013	no	No Data Available	No Data Available	No Data Available	no	No Data Available	disseminated	cure	17.07.2013	no	174
2016-04-28	25	Male	white	2nd grade incomplete	Not married status	≤2 minimal wage	no	no	no	yes	yes	no	no	no	no	no	No Data Available	not applicable	not applicable	not applicable	not applicable	not applicable	not applicable	naive	not applicable	12.05.2016	nucleoside reverse transcriptase inhibitors+ non-nucleoside reverse	12.05.2016	yes	153	29.04.2016	yes	705127	29.04.2016	No Data Available	no	No Data Available	pleuropulmonary	cure	25.10.2016	no	183
2016-01-29	25	Female	white	2nd grade incomplete	married status	≤2 minimal wage	yes	yes	no	no	yes	no	no	no	no	no	No Data Available	susceptible	susceptible	susceptible	susceptible	susceptible	susceptible	naive	not applicable	02.03.2016	nucleoside reverse transcriptase inhibitors+protease inhibitor	02.03.2016	yes	531	17.02.2016	yes	15614	17.02.2016	No Data Available	no	No Data Available	pleuropulmonary	loss follow up	06.06.2016	no	129
2011-08-22	25	Male	white	3rd grade complete	Not married status	>2 minimal wage	yes	no	no	no	yes	yes	no	no	no	no	negative	susceptible	susceptible	susceptible	susceptible	susceptible	unperformed	naive	not applicable	not applicable	not applicable	not applicable	yes	639	31.10.2011	yes	7567	31.10.2011	No Data Available	no	No Data Available	pleuropulmonary	cure	04.04.2012	no	240
2008-03-17	26	Male	no white	1st grade incomplete	Not married status	≤2 minimal wage	yes	yes	yes	yes	yes	no	no	no	no	no	negative	not applicable	not applicable	not applicable	not applicable	not applicable	not applicable	naive	not applicable	14.04.2008	nucleoside reverse transcriptase inhibitors+ non-nucleoside reverse	14.04.2008	no	not applicable	not applicable	no	No Data Available	No Data Available	No Data Available	no	No Data Available	pleuropulmonary	cure	08.09.2008	no	184
2013-03-21	26	Male	white	2nd grade complete	Not married status	≤2 minimal wage	yes	yes	yes	yes	yes	no	no	no	no	no	negative	not applicable	not applicable	not applicable	not applicable	not applicable	not applicable	naive	not applicable	08.04.2013	nucleoside reverse transcriptase inhibitors+ non-nucleoside reverse	08.04.2013	yes	272	22.04.2013	yes	142	22.04.2013	No Data Available	no	No Data Available	disseminated	cure	23.09.2013	no	186
2014-11-13	26	Male	no white	2nd grade complete	Not married status	≤2 minimal wage	yes	yes	yes	yes	no	no	no	no	no	no	negative	not applicable	not applicable	not applicable	not applicable	not applicable	not applicable	no naive	nucleoside reverse transcriptase inhibitors+ non-nucleoside reverse	12.06.2012	nucleoside reverse transcriptase inhibitors+ non-nucleoside reverse	12.06.2012	yes	739	18.09.2014	yes	50	18.09.2014	No Data Available	no	No Data Available	pleuropulmonary	cure	04.05.2015	no	194
2015-01-22	26	Female	white	2nd grade incomplete	married status	≤2 minimal wage	no	no	no	no	yes	yes	yes	no	no	yes	negative	susceptible	susceptible	susceptible	susceptible	susceptible	unperformed	no naive	Treatment abandonment	11.02.2008	nucleoside reverse transcriptase inhibitors+ non-nucleoside reverse	09.04.2015	yes	186	02.12.2015	yes	5144	02.12.2015	No Data Available	no	No Data Available	disseminated	loss follow up	11.05.2015	no	109
2014-11-24	26	Male	no white	1st grade incomplete	Not married status	≤2 minimal wage	yes	yes	no	no	yes	no	no	no	no	no	negative	not applicable	not applicable	not applicable	not applicable	not applicable	not applicable	naive	not applicable	not applicable	not applicable	not applicable	no	not applicable	not applicable	no	No Data Available	No Data Available	No Data Available	no	No Data Available	pleuropulmonary	loss follow up	29.12.2014	no	35
2013-05-23	27	Male	no white	2nd grade incomplete	married status	≤2 minimal wage	no	no	no	yes	no	no	no	no	no	no	No Data Available	susceptible	susceptible	susceptible	susceptible	susceptible	unperformed	naive	not applicable	05.06.2013	nucleoside reverse transcriptase inhibitors+ non-nucleoside reverse	05.06.2013	yes	20	21.05.2013	yes	1298253	21.05.2013	No Data Available	no	No Data Available	disseminated	death of TB	25.06.2013	yes	33
2012-08-16	27	Female	no white	1st grade incomplete	married status	≤2 minimal wage	no	no	no	no	yes	no	no	no	no	no	No Data Available	not applicable	not applicable	not applicable	not applicable	not applicable	not applicable	naive	not applicable	31.10.2013	nucleoside reverse transcriptase inhibitors+ non-nucleoside reverse	31.10.2013	yes	641	04.09.2012	yes	28087	04.09.2012	No Data Available	no	No Data Available	pleuropulmonary	cure	25.02.2013	no	192
2009-02-05	27	Male	white	1st grade incomplete	married status	≤2 minimal wage	yes	no	no	no	yes	no	no	no	no	no	No Data Available	susceptible	susceptible	resistant	susceptible	susceptible	unperformed	naive	not applicable	06.07.2009	nucleoside reverse transcriptase inhibitors+ non-nucleoside reverse	06.07.2009	yes	182	07.02.2009	yes	88879	10.12.2008	No Data Available	no	No Data Available	extra-pulmonary	cure	22.11.2010	no	704
2011-02-01	27	Female	no white	unlettered	married status	≤2 minimal wage	yes	yes	no	no	yes	yes	yes	yes	no	no	negative	susceptible	susceptible	susceptible	susceptible	susceptible	unperformed	naive	not applicable	02.03.2011	nucleoside reverse transcriptase inhibitors+ non-nucleoside reverse	02.03.2011	yes	963	15.02.2011	yes	174214	15.02.2011	No Data Available	no	No Data Available	disseminated	cure	09.11.2011	no	281
2009-02-19	27	Female	no white	1st grade incomplete	married status	>2 minimal wage	yes	no	yes	no	yes	yes	no	no	no	yes	negative	susceptible	susceptible	susceptible	susceptible	susceptible	unperformed	no naive	Treatment abandonment	01.01.9999	not applicable	not applicable	no	not applicable	not applicable	no	No Data Available	No Data Available	No Data Available	no	No Data Available	pleuropulmonary	loss follow up	17.06.2009	no	118
2009-10-22	28	Male	white	2nd grade incomplete	Not married status	≤2 minimal wage	no	no	no	no	yes	yes	yes	no	no	no	negative	susceptible	susceptible	resistant	susceptible	susceptible	unperformed	naive	nucleoside reverse transcriptase inhibitors+protease inhibitor	22.12.2009	nucleoside reverse transcriptase inhibitors+ non-nucleoside reverse	22.12.2009	no	not applicable	not applicable	yes	500000	22.12.2009	No Data Available	no	No Data Available	disseminated	cure	21.06.2010	no	181
2008-05-05	28	Male	white	1st grade complete	Not married status	≤2 minimal wage	yes	yes	yes	yes	no	yes	no	yes	no	no	negative	susceptible	susceptible	susceptible	susceptible	susceptible	unperformed	no naive	not applicable	10.04.2008	nucleoside reverse transcriptase inhibitors+ non-nucleoside reverse	09.06.2008	yes	120	16.04.2008	yes	1928	16.04.2008	No Data Available	no	No Data Available	disseminated	cure	27.05.2009	no	387
2015-07-23	28	Male	white	2nd grade complete	Not married status	No Data Available	yes	no	yes	yes	yes	no	no	no	no	no	No Data Available	susceptible	susceptible	resistant	susceptible	susceptible	unperformed	naive	not applicable	23.07.2015	nucleoside reverse transcriptase inhibitors+ non-nucleoside reverse	23.07.2015	yes	256	22.06.2015	yes	372858	22.06.2015	20.10.2015	yes	2015-09-01	disseminated	cure	15.08.2016	no	401
2008-01-03	28	Female	no white	1st grade incomplete	Not married status	≤2 minimal wage	no	yes	yes	yes	yes	no	no	no	no	no	negative	susceptible	susceptible	susceptible	susceptible	susceptible	unperformed	naive	not applicable	03.03.2008	nucleoside reverse transcriptase inhibitors+ non-nucleoside reverse	03.03.2008	yes	73	12.02.2008	yes	53592	21.02.2008	No Data Available	no	No Data Available	pleuropulmonary	cure	05.06.2008	no	154
2008-06-10	28	Male	no white	unlettered	Not married status	≤2 minimal wage	yes	no	no	no	no	no	no	no	no	no	No Data Available	not applicable	not applicable	not applicable	not applicable	not applicable	not applicable	naive	not applicable	07.07.2008	nucleoside reverse transcriptase inhibitors+ non-nucleoside reverse	07.07.2008	yes	310	23.06.2008	yes	30077	23.06.2008	No Data Available	no	No Data Available	pleuropulmonary	cure	08.12.2008	no	181
2008-09-11	28	Male	no white	2nd grade complete	Not married status	≤2 minimal wage	no	no	no	yes	yes	no	no	no	no	no	negative	susceptible	susceptible	resistant	susceptible	susceptible	unperformed	naive	nucleoside reverse transcriptase inhibitors+ non-nucleoside reverse	07.01.2009	nucleoside reverse transcriptase inhibitors+ non-nucleoside reverse	07.01.2009	no	not applicable	not applicable	no	No Data Available	No Data Available	No Data Available	no	No Data Available	disseminated	cure	07.11.2009	no	422
2015-09-17	28	Male	no white	2nd grade complete	Not married status	>2 minimal wage	yes	yes	yes	yes	yes	no	no	no	no	no	negative	susceptible	susceptible	resistant	susceptible	not applicable	not applicable	no naive	not applicable	15.04.2015	nucleoside reverse transcriptase inhibitors+ non-nucleoside reverse	15.04.2015	yes	125	27.08.2015	yes	40	27.08.2015	No Data Available	no	No Data Available	disseminated	cure	18.03.2016	no	183
2016-07-14	28	Male	white	2nd grade incomplete	married status	≤2 minimal wage	no	no	no	no	no	yes	yes	no	no	no	No Data Available	susceptible	susceptible	susceptible	susceptible	susceptible	susceptible	naive	not applicable	29.06.2016	nucleoside reverse transcriptase inhibitors+ non-nucleoside reverse	29.06.2016	yes	242	04.07.2016	yes	2295	04.07.2016	04.07.2016	yes	2016-08-24	disseminated	cure	29.05.2017	no	318
2014-04-17	29	Female	no white	1st grade incomplete	Not married status	≤2 minimal wage	no	no	no	no	yes	no	no	no	no	no	No Data Available	not applicable	not applicable	not applicable	not applicable	not applicable	not applicable	naive	Treatment abandonment	14.04.2014	nucleoside reverse transcriptase inhibitors+protease inhibitor	14.04.2014	yes	177	18.03.2014	yes	6100475	18.03.2014	No Data Available	no	No Data Available	disseminated	loss follow up	25.08.2014	no	166
2014-02-24	29	Male	white	1st grade incomplete	married status	>2 minimal wage	yes	no	no	no	yes	no	no	no	no	no	negative	susceptible	susceptible	susceptible	susceptible	susceptible	unperformed	naive	not applicable	03.12.2013	nucleoside reverse transcriptase inhibitors+ non-nucleoside reverse	03.12.2013	yes	297	12.11.2013	yes	860038	12.11.2013	No Data Available	no	No Data Available	disseminated	loss follow up	24.02.2014	no	112
2013-06-17	29	Female	white	2nd grade incomplete	Not married status	≤2 minimal wage	no	no	no	no	yes	no	no	no	no	yes	negative	susceptible	susceptible	susceptible	susceptible	susceptible	unperformed	no naive	not applicable	01.03.2009	nucleoside reverse transcriptase inhibitors+ non-nucleoside reverse	06.08.2013	yes	198	25.06.2013	yes	212400	25.06.2013	No Data Available	no	No Data Available	pleuropulmonary	cure	07.11.2013	no	170
2012-10-13	29	Male	white	3rd grade complete	married status	>2 minimal wage	yes	no	yes	yes	no	no	no	no	no	no	positive	susceptible	susceptible	susceptible	susceptible	susceptible	unperformed	no naive	Treatment abandonment	01.11.2011	nucleoside reverse transcriptase inhibitors+protease inhibitor	31.01.2013	yes	62	18.12.2012	yes	6886	18.12.2012	No Data Available	no	No Data Available	disseminated	cure	16.09.2013	no	277
2015-02-12	30	Male	no white	1st grade incomplete	Not married status	No Data Available	yes	yes	no	yes	yes	no	no	no	no	no	negative	susceptible	susceptible	susceptible	susceptible	unperformed	unperformed	no naive	nucleoside reverse transcriptase inhibitors+protease inhibitor	25.04.2011	nucleoside reverse transcriptase inhibitors+ non-nucleoside reverse	02.12.2015	no	not applicable	not applicable	no	No Data Available	No Data Available	No Data Available	no	No Data Available	disseminated	loss follow up	03.06.2015	no	135
2009-02-20	30	Male	white	1st grade incomplete	Not married status	≤2 minimal wage	yes	no	no	no	no	no	no	no	no	no	negative	susceptible	susceptible	susceptible	susceptible	susceptible	unperformed	no naive	not applicable	19.03.2008	nucleoside reverse transcriptase inhibitors+ non-nucleoside reverse	27.04.2009	yes	259	17.02.2009	yes	50	17.02.2009	No Data Available	no	No Data Available	pleuropulmonary	cure	20.07.2009	no	150
2010-07-15	30	Female	white	1st grade incomplete	married status	≤2 minimal wage	no	no	no	no	yes	no	no	no	no	no	negative	not applicable	not applicable	not applicable	not applicable	not applicable	not applicable	naive	nucleoside reverse transcriptase inhibitors+ non-nucleoside reverse	16.08.2010	nucleoside reverse transcriptase inhibitors+ non-nucleoside reverse	16.08.2010	yes	354	29.06.2010	yes	1795	29.06.2010	No Data Available	no	No Data Available	pleuropulmonary	cure	07.02.2011	no	207
2013-08-01	30	Male	white	2nd grade complete	married status	≤2 minimal wage	yes	yes	no	yes	yes	yes	no	yes	yes	no	negative	susceptible	susceptible	susceptible	susceptible	susceptible	unperformed	no naive	not applicable	11.09.2012	nucleoside reverse transcriptase inhibitors+ non-nucleoside reverse	22.06.2013	yes	91	14.07.2013	yes	268814	14.06.2013	No Data Available	no	No Data Available	disseminated	death of TB	30.10.2013	no	130
2011-09-01	30	Male	no white	2nd grade complete	married status	≤2 minimal wage	no	no	No Data Available	yes	yes	no	no	no	no	no	positive	not applicable	not applicable	not applicable	not applicable	not applicable	not applicable	naive	Treatment abandonment	03.10.2011	nucleoside reverse transcriptase inhibitors+ non-nucleoside reverse	03.10.2011	yes	16	24.10.2011	yes	273825	23.08.2011	No Data Available	no	No Data Available	pleuropulmonary	cure	02.07.2012	no	305
2015-09-10	30	Male	no white	2nd grade incomplete	Not married status	No Data Available	yes	yes	yes	no	yes	no	no	no	no	no	negative	susceptible	susceptible	susceptible	susceptible	unperformed	unperformed	no naive	nucleoside reverse transcriptase inhibitors+protease inhibitor	15.06.2010	nucleoside reverse transcriptase inhibitors+protease inhibitor	10.12.2015	no	No Data Available	No Data Available	no	No Data Available	No Data Available	No Data Available	no	No Data Available	disseminated	ÓBITO POR OUTRA CAUSA	15.03.2016	no	441
2009-03-16	31	Female	no white	2nd grade incomplete	Not married status	≤2 minimal wage	yes	no	no	no	yes	no	no	no	no	no	negative	not applicable	not applicable	not applicable	not applicable	not applicable	not applicable	no naive	not applicable	15.06.2002	nucleoside reverse transcriptase inhibitors+ non-nucleoside reverse	17.08.2009	no	not applicable	not applicable	no	No Data Available	No Data Available	No Data Available	no	No Data Available	extra-pulmonary	cure	22.02.2010	no	396
2015-11-26	31	Male	no white	2nd grade incomplete	Not married status	≤2 minimal wage	no	no	no	no	yes	no	no	no	no	yes	negative	susceptible	susceptible	susceptible	susceptible	susceptible	unperformed	no naive	not applicable	16.06.2006	nucleoside reverse transcriptase inhibitors+ non-nucleoside reverse	12.02.2016	yes	96	12.01.2016	yes	39423	12.01.2016	No Data Available	no	No Data Available	pleuropulmonary	loss follow up	19.04.2017	no	502
2009-07-22	31	Male	white	1st grade incomplete	Not married status	≤2 minimal wage	yes	no	yes	no	yes	yes	yes	no	no	no	No Data Available	susceptible	susceptible	susceptible	susceptible	susceptible	unperformed	naive	not applicable	24.08.2009	nucleoside reverse transcriptase inhibitors+ non-nucleoside reverse	24.08.2009	yes	290	22.07.2009	no	No Data Available	No Data Available	No Data Available	no	No Data Available	extra-pulmonary	cure	25.01.2010	no	217
2010-09-27	31	Female	no white	1st grade incomplete	Not married status	≤2 minimal wage	no	no	no	no	yes	no	no	no	no	no	negative	susceptible	susceptible	susceptible	susceptible	susceptible	unperformed	naive	nucleoside reverse transcriptase inhibitors+ non-nucleoside reverse	25.10.2010	nucleoside reverse transcriptase inhibitors+ non-nucleoside reverse	25.10.2010	yes	33	04.10.2010	yes	298804	04.10.2010	No Data Available	no	No Data Available	disseminated	cure	25.04.2011	no	214
2008-11-24	31	Male	white	2nd grade incomplete	Not married status	≤2 minimal wage	yes	no	yes	no	yes	yes	yes	no	no	no	No Data Available	not applicable	not applicable	not applicable	not applicable	not applicable	not applicable	naive	nucleoside reverse transcriptase inhibitors+protease inhibitor	01.12.2008	nucleoside reverse transcriptase inhibitors+ non-nucleoside reverse	01.12.2008	yes	104	28.11.2008	yes	500000	28.11.2008	No Data Available	no	No Data Available	disseminated	cure	17.05.2010	no	558
2015-10-03	31	Male	white	3rd grade complete	Not married status	>2 minimal wage	no	no	no	yes	yes	yes	no	yes	no	no	negative	susceptible	susceptible	susceptible	susceptible	not applicable	not applicable	no naive	not applicable	05.06.2012	nucleoside reverse transcriptase inhibitors+ non-nucleoside reverse	05.06.2012	yes	273	02.12.2014	yes	40	02.12.2014	No Data Available	no	No Data Available	pleuropulmonary	cure	23.11.2016	no	356
2016-06-02	31	Male	white	2nd grade complete	Not married status	≤2 minimal wage	yes	no	no	yes	yes	no	no	no	no	no	negative	not applicable	not applicable	not applicable	not applicable	not applicable	not applicable	naive	not applicable	15.05.2016	nucleoside reverse transcriptase inhibitors+ non-nucleoside reverse	15.05.2016	no	not applicable	not applicable	no	No Data Available	No Data Available	No Data Available	no	No Data Available	pleuropulmonary	loss follow up	07.11.2016	no	157
2011-04-04	31	Female	white	1st grade complete	Not married status	≤2 minimal wage	no	no	no	no	no	no	no	no	no	no	positive	not applicable	not applicable	not applicable	not applicable	not applicable	not applicable	naive	not applicable	19.02.2011	nucleoside reverse transcriptase inhibitors+ non-nucleoside reverse	19.02.2011	yes	59	26.01.2011	yes	142968	26.01.2011	No Data Available	no	No Data Available	disseminated	cure	25.07.2011	no	182
2015-08-20	31	Male	white	2nd grade complete	Not married status	>2 minimal wage	yes	no	no	yes	yes	no	no	no	no	yes	No Data Available	resistant	resistant	susceptible	susceptible	unperformed	unperformed	naive	not applicable	08.09.2015	nucleoside reverse transcriptase inhibitors+ non-nucleoside reverse	08.09.2015	yes	621	08.09.2015	yes	75796	08.09.2015	No Data Available	no	No Data Available	pleuropulmonary	cure	20.02.2017	no	549
2015-01-22	31	Male	white	2nd grade incomplete	Not married status	≤2 minimal wage	no	yes	no	no	yes	no	no	no	no	no	No Data Available	not applicable	not applicable	not applicable	not applicable	not applicable	not applicable	naive	Treatment abandonment	02.02.2015	nucleoside reverse transcriptase inhibitors+ non-nucleoside reverse	02.02.2015	yes	98	26.01.2015	yes	42712	26.01.2015	No Data Available	no	No Data Available	extra-pulmonary	cure	03.08.2015	no	193
2015-01-29	31	Female	no white	2nd grade complete	married status	≤2 minimal wage	yes	no	no	no	yes	no	no	no	no	no	negative	not applicable	not applicable	not applicable	not applicable	not applicable	not applicable	no naive	not applicable	26.05.2010	nucleoside reverse transcriptase inhibitors+protease inhibitor	15.01.2016	no	not applicable	not applicable	no	No Data Available	No Data Available	No Data Available	SD	No Data Available	pleuropulmonary	loss follow up	31.03.2015	no	60
2012-05-24	31	Male	no white	1st grade incomplete	Not married status	≤2 minimal wage	yes	yes	yes	yes	yes	no	no	no	no	no	No Data Available	not applicable	not applicable	not applicable	not applicable	not applicable	not applicable	no naive	Treatment abandonment	18.01.2011	nucleoside reverse transcriptase inhibitors+protease inhibitor	28.05.2012	yes	306	17.04.2012	yes	11887	17.04.2012	No Data Available	no	No Data Available	extra-pulmonary	loss follow up	18.07.2012	no	54
2014-10-16	31	Male	white	2nd grade complete	married status	No Data Available	no	no	no	no	no	no	no	no	no	no	positive	susceptible	susceptible	susceptible	susceptible	unperformed	unperformed	naive	nucleoside reverse transcriptase inhibitors+ non-nucleoside reverse	09.08.2014	nucleoside reverse transcriptase inhibitors+protease inhibitor	08.09.2016	yes	173	16.10.2014	yes	1043	16.10.2014	No Data Available	no	No Data Available	disseminated	cure	09.11.2015	no	450
2012-11-29	31	Female	no white	1st grade incomplete	Not married status	≤2 minimal wage	no	no	no	no	no	no	no	no	no	no	No Data Available	unperformed	unperformed	unperformed	unperformed	unperformed	unperformed	no naive	Treatment abandonment	15.06.2000	nucleoside reverse transcriptase inhibitors+protease inhibitor	07.01.2013	yes	199	05.09.2012	yes	213064	05.09.2012	No Data Available	no	No Data Available	pleuropulmonary	cure	19.06.2013	no	287
2009-04-16	32	Female	no white	1st grade complete	Not married status	≤2 minimal wage	no	yes	yes	no	yes	yes	yes	no	no	no	negative	unperformed	unperformed	unperformed	unperformed	unperformed	unperformed	no naive	nucleoside reverse transcriptase inhibitors+ non-nucleoside reverse	01.01.2002	nucleoside reverse transcriptase inhibitors+ non-nucleoside reverse	01.01.2009	yes	132	16.04.2009	no	No Data Available	No Data Available	No Data Available	no	No Data Available	pleuropulmonary	loss follow up	17.06.2009	no	62
2014-02-26	32	Female	no white	1st grade incomplete	Not married status	≤2 minimal wage	no	no	no	no	yes	no	no	no	no	no	negative	susceptible	susceptible	susceptible	susceptible	unperformed	unperformed	no naive	not applicable	09.04.2012	nucleoside reverse transcriptase inhibitors+ non-nucleoside reverse	26.02.2014	no	not applicable	not applicable	no	No Data Available	No Data Available	No Data Available	no	No Data Available	disseminated	cure	24.09.2014	no	209
2012-06-18	32	Male	white	1st grade incomplete	Not married status	≤2 minimal wage	yes	yes	yes	no	yes	no	no	no	no	no	No Data Available	unperformed	unperformed	unperformed	unperformed	unperformed	unperformed	naive	not applicable	18.06.2012	nucleoside reverse transcriptase inhibitors+ non-nucleoside reverse	18.06.2012	yes	141	11.06.2012	yes	45304	11.06.2012	No Data Available	no	No Data Available	pleuropulmonary	cure	28.11.2012	no	197
2008-11-06	32	Female	no white	2nd grade complete	Not married status	≤2 minimal wage	no	no	no	no	yes	no	no	no	no	no	No Data Available	not applicable	not applicable	not applicable	not applicable	not applicable	not applicable	naive	not applicable	08.12.2008	nucleoside reverse transcriptase inhibitors+ non-nucleoside reverse	08.12.2008	yes	321	17.11.2008	yes	123087	17.11.2008	No Data Available	no	No Data Available	pleuropulmonary	cure	13.04.2009	no	157
2008-01-17	32	Male	no white	1st grade incomplete	Not married status	≤2 minimal wage	no	no	no	no	yes	no	no	SD	SD	no	No Data Available	not applicable	not applicable	not applicable	not applicable	not applicable	not applicable	naive	not applicable	21.01.2008	nucleoside reverse transcriptase inhibitors+protease inhibitor	21.01.2008	yes	227	21.01.2008	yes	16341	21.01.2008	No Data Available	no	No Data Available	extra-pulmonary	cure	09.06.2008	no	183
2016-06-16	32	Male	white	1st grade incomplete	Not married status	≤2 minimal wage	yes	yes	yes	yes	yes	no	no	no	no	yes	No Data Available	susceptible	resistant	susceptible	susceptible	susceptible	susceptible	naive	not applicable	13.07.2016	nucleoside reverse transcriptase inhibitors+ non-nucleoside reverse	13.07.2016	yes	634	16.06.2016	yes	36343	16.06.2016	No Data Available	no	No Data Available	pleuropulmonary	loss follow up	07.11.2016	no	143
2015-05-28	32	Male	no white	3rd grade complete	married status	No Data Available	yes	yes	yes	yes	yes	yes	no	no	yes	no	negative	not applicable	not applicable	not applicable	not applicable	not applicable	not applicable	naive	not applicable	28.05.2015	nucleoside reverse transcriptase inhibitors+ non-nucleoside reverse	28.05.2015	yes	361	11.05.2015	no	No Data Available	No Data Available	No Data Available	no	No Data Available	pleuropulmonary	cure	27.01.2016	no	258
2008-04-03	32	Female	white	1st grade incomplete	Not married status	≤2 minimal wage	no	no	no	no	yes	no	no	no	no	yes	negative	not applicable	not applicable	not applicable	not applicable	not applicable	unperformed	naive	not applicable	16.05.2008	nucleoside reverse transcriptase inhibitors+ non-nucleoside reverse	16.05.2008	yes	444	20.05.2008	yes	26109	20.05.2008	No Data Available	no	No Data Available	disseminated	cure	18.11.2008	no	229
2009-03-10	32	Male	white	3rd grade incomplete	married status	≤2 minimal wage	yes	no	no	yes	yes	no	no	no	no	yes	negative	susceptible	susceptible	susceptible	susceptible	susceptible	unperformed	no naive	Treatment abandonment	01.07.2003	nucleoside reverse transcriptase inhibitors+protease inhibitor	26.03.2009	no	not applicable	not applicable	no	No Data Available	No Data Available	No Data Available	no	No Data Available	pleuropulmonary	cure	12.12.2011	no	1006
2016-07-07	32	Female	no white	1st grade incomplete	Not married status	No Data Available	no	yes	yes	no	yes	no	no	no	no	no	negative	unperformed	unperformed	unperformed	unperformed	unperformed	unperformed	no naive	Treatment abandonment	15.05.2010	nucleoside reverse transcriptase inhibitors+protease inhibitor	02.07.2016	yes	364	16.06.2016	yes	2246	16.06.2016	No Data Available	no	No Data Available	disseminated	loss follow up	02.09.2016	no	76
2009-04-09	32	Male	no white	1st grade incomplete	Not married status	≤2 minimal wage	yes	yes	yes	yes	yes	no	no	no	no	no	negative	susceptible	susceptible	susceptible	susceptible	susceptible	unperformed	naive	nucleoside reverse transcriptase inhibitors+protease inhibitor	07.05.2009	nucleoside reverse transcriptase inhibitors+protease inhibitor	07.05.2009	yes	158	09.04.2009	yes	72327	07.05.2009	No Data Available	no	No Data Available	pleuropulmonary	cure	22.10.2009	no	196
2008-08-18	33	Male	white	1st grade complete	Not married status	≤2 minimal wage	yes	yes	no	yes	no	yes	no	no	no	no	No Data Available	not applicable	not applicable	not applicable	not applicable	not applicable	not applicable	no naive	nucleoside reverse transcriptase inhibitors+ non-nucleoside reverse	15.07.1998	nucleoside reverse transcriptase inhibitors+ non-nucleoside reverse	18.08.2008	yes	811	15.06.2008	yes	50	15.06.2008	No Data Available	no	No Data Available	pleuropulmonary	cure	16.02.2009	no	182
2008-06-12	33	Male	no white	1st grade incomplete	Not married status	≤2 minimal wage	no	no	yes	no	yes	no	no	no	no	no	No Data Available	unperformed	not applicable	not applicable	unperformed	not applicable	not applicable	no naive	not applicable	20.09.2005	nucleoside reverse transcriptase inhibitors+ non-nucleoside reverse	04.03.2008	yes	294	18.03.2008	yes	667	18.03.2008	No Data Available	no	No Data Available	pleuropulmonary	cure	17.08.2009	no	431
2012-11-30	33	Male	no white	2nd grade incomplete	Not married status	≤2 minimal wage	no	no	no	no	no	no	no	no	no	yes	negative	susceptible	susceptible	susceptible	susceptible	susceptible	unperformed	no naive	not applicable	01.01.2004	nucleoside reverse transcriptase inhibitors+ non-nucleoside reverse	02.11.2012	yes	113	11.12.2012	yes	394	11.12.2012	11.10.2012	yes	2012-10-27	pleuropulmonary	cure	20.05.2013	no	172
2008-08-25	33	Male	white	2nd grade complete	Not married status	≤2 minimal wage	yes	yes	no	no	no	no	no	no	no	no	No Data Available	susceptible	resistant	susceptible	susceptible	susceptible	unperformed	no naive	not applicable	21.08.2007	nucleoside reverse transcriptase inhibitors+ non-nucleoside reverse	21.08.2007	yes	278	20.08.2008	yes	50	26.11.2008	No Data Available	no	No Data Available	pleuropulmonary	cure	02.03.2009	no	189
2008-08-11	33	Male	white	3rd grade incomplete	married status	>2 minimal wage	no	no	no	yes	no	no	no	no	no	no	negative	not applicable	not applicable	not applicable	not applicable	not applicable	not applicable	naive	nucleoside reverse transcriptase inhibitors+ non-nucleoside reverse	08.09.2008	nucleoside reverse transcriptase inhibitors+protease inhibitor	08.09.2008	yes	57	25.08.2008	yes	249614	25.08.2008	No Data Available	no	No Data Available	pleuropulmonary	cure	11.02.2009	no	184
2011-10-06	33	Male	white	1st grade incomplete	Not married status	≤2 minimal wage	yes	yes	yes	no	yes	no	no	no	no	no	positive	susceptible	susceptible	susceptible	susceptible	susceptible	unperformed	naive	not applicable	07.11.2011	nucleoside reverse transcriptase inhibitors+protease inhibitor	07.11.2011	yes	24	17.10.2011	yes	294846	17.10.2011	No Data Available	no	No Data Available	disseminated	cure	06.04.2012	no	183
2008-03-31	33	Male	white	1st grade incomplete	Not married status	≤2 minimal wage	no	no	yes	no	yes	no	no	no	no	no	No Data Available	susceptible	susceptible	susceptible	susceptible	susceptible	unperformed	naive	Treatment abandonment	28.04.2008	nucleoside reverse transcriptase inhibitors+protease inhibitor	28.04.2008	yes	309	15.04.2008	yes	1349	15.04.2008	No Data Available	no	No Data Available	disseminated	cure	30.09.2008	no	183
2016-02-24	33	Male	no white	2nd grade complete	Not married status	>2 minimal wage	yes	yes	no	yes	yes	no	no	no	no	no	No Data Available	susceptible	susceptible	susceptible	susceptible	susceptible	unperformed	naive	not applicable	23.03.2016	nucleoside reverse transcriptase inhibitors+ non-nucleoside reverse	23.03.2016	yes	567	24.02.2016	yes	91959	24.02.2016	No Data Available	no	No Data Available	pleuropulmonary	cure	31.08.2016	no	188
2008-11-10	33	Male	white	3rd grade incomplete	Not married status	≤2 minimal wage	yes	yes	no	yes	no	no	no	no	no	no	No Data Available	not applicable	not applicable	not applicable	not applicable	not applicable	not applicable	naive	nucleoside reverse transcriptase inhibitors+protease inhibitor	not applicable	nucleoside reverse transcriptase inhibitors+protease inhibitor	not applicable	yes	296	24.11.2008	yes	45715	24.11.2008	No Data Available	no	No Data Available	pleuropulmonary	cure	22.07.2009	no	254
2016-06-09	33	Male	no white	2nd grade complete	Not married status	No Data Available	no	no	no	no	no	no	no	no	no	yes	No Data Available	unperformed	unperformed	unperformed	unperformed	unperformed	unperformed	no naive	Treatment abandonment	30.01.2015	nucleoside reverse transcriptase inhibitors+protease inhibitor	23.06.2016	yes	30	06.06.2016	yes	125893	06.06.2016	No Data Available	no	No Data Available	extra-pulmonary	cure	05.12.2016	no	189
2016-04-25	33	Male	no white	3rd grade incomplete	Not married status	≤2 minimal wage	yes	no	no	yes	yes	no	no	no	no	no	No Data Available	unperformed	unperformed	unperformed	unperformed	unperformed	unperformed	naive	nucleoside reverse transcriptase inhibitors+protease inhibitor	02.05.2016	nucleoside reverse transcriptase inhibitors+protease inhibitor	13.06.2016	yes	19	19.04.2016	yes	107581	19.04.2016	No Data Available	no	No Data Available	disseminated	cure	31.10.2016	no	194
2014-01-02	33	Male	white	1st grade incomplete	Not married status	≤2 minimal wage	yes	no	no	yes	no	no	no	no	no	yes	No Data Available	not applicable	not applicable	not applicable	not applicable	not applicable	not applicable	no naive	not applicable	01.01.2005	not applicable	11.04.2014	no	not applicable	not applicable	no	No Data Available	No Data Available	No Data Available	no	No Data Available	pleuropulmonary	cure	18.08.2014	no	228
2015-03-05	34	Male	no white	1st grade complete	Not married status	>2 minimal wage	no	yes	yes	no	no	yes	yes	no	no	no	negative	susceptible	susceptible	susceptible	susceptible	susceptible	susceptible	no naive	nucleoside reverse transcriptase inhibitors+ non-nucleoside reverse	07.02.2013	nucleoside reverse transcriptase inhibitors+ non-nucleoside reverse	15.10.2014	yes	242	16.12.2014	yes	96994	16.12.2014	No Data Available	no	No Data Available	pleuropulmonary	cure	25.11.2015	no	265
2010-10-14	34	Female	white	1st grade complete	married status	≤2 minimal wage	no	no	no	no	no	yes	no	no	no	no	negative	not applicable	not applicable	not applicable	not applicable	not applicable	unperformed	no naive	not applicable	27.03.2008	nucleoside reverse transcriptase inhibitors+ non-nucleoside reverse	27.03.2008	yes	414	27.07.2010	yes	63	27.07.2010	No Data Available	no	No Data Available	pleuropulmonary	cure	20.06.2011	no	250
2009-06-29	34	Male	white	1st grade incomplete	married status	No Data Available	yes	no	yes	no	no	no	no	no	no	no	positive	susceptible	resistant	resistant	resistant	susceptible	unperformed	naive	not applicable	06.07.2009	nucleoside reverse transcriptase inhibitors+ non-nucleoside reverse	06.07.2009	yes	42	23.06.2009	yes	500000	23.06.2009	No Data Available	no	No Data Available	pleuropulmonary	cure	10.05.2010	no	334
2009-01-15	34	Female	white	1st grade incomplete	Not married status	≤2 minimal wage	yes	yes	no	no	yes	no	no	no	no	no	No Data Available	susceptible	susceptible	susceptible	susceptible	susceptible	unperformed	naive	nucleoside reverse transcriptase inhibitors+ non-nucleoside reverse	09.02.2009	nucleoside reverse transcriptase inhibitors+ non-nucleoside reverse	09.02.2009	yes	128	09.02.2009	yes	184286	09.02.2009	No Data Available	no	No Data Available	pleuropulmonary	cure	20.07.2009	no	186
2011-07-11	34	Male	white	2nd grade incomplete	Not married status	≤2 minimal wage	yes	no	yes	no	yes	no	no	no	no	yes	negative	susceptible	susceptible	susceptible	susceptible	susceptible	unperformed	no naive	not applicable	01.02.2011	nucleoside reverse transcriptase inhibitors+ non-nucleoside reverse	01.02.2011	yes	249	10.05.2011	yes	50	10.05.2011	No Data Available	no	No Data Available	pleuropulmonary	cure	16.01.2012	no	189
2011-11-21	34	Male	white	3rd grade incomplete	Not married status	>2 minimal wage	no	no	no	yes	no	yes	no	no	no	no	negative	not applicable	not applicable	not applicable	not applicable	not applicable	not applicable	naive	not applicable	19.12.2011	nucleoside reverse transcriptase inhibitors+ non-nucleoside reverse	19.12.2011	yes	496	14.09.2011	yes	16280	14.09.2011	No Data Available	no	No Data Available	pleuropulmonary	cure	21.06.2012	no	213
2014-07-09	34	Female	no white	1st grade incomplete	married status	≤2 minimal wage	no	no	no	no	yes	no	no	no	no	no	negative	susceptible	susceptible	susceptible	susceptible	unperformed	unperformed	naive	nucleoside reverse transcriptase inhibitors+protease inhibitor	09.07.2014	nucleoside reverse transcriptase inhibitors+protease inhibitor	09.07.2014	yes	30	11.06.2014	yes	1345	11.06.2014	No Data Available	no	No Data Available	extra-pulmonary	cure	17.12.2014	no	182
2010-01-07	35	Male	no white	1st grade incomplete	Not married status	≤2 minimal wage	no	no	no	yes	yes	yes	no	no	no	yes	positive	susceptible	susceptible	susceptible	susceptible	susceptible	unperformed	no naive	not applicable	20.09.2005	nucleoside reverse transcriptase inhibitors+ non-nucleoside reverse	28.02.2010	yes	358	10.03.2010	yes	501	10.03.2010	No Data Available	no	No Data Available	pleuropulmonary	loss follow up	20.04.2010	no	96
2010-02-24	35	Male	no white	1st grade incomplete	married status	≤2 minimal wage	yes	no	yes	no	yes	no	no	no	no	yes	negative	susceptible	susceptible	susceptible	susceptible	susceptible	unperformed	no naive	not applicable	20.01.2006	nucleoside reverse transcriptase inhibitors+ non-nucleoside reverse	24.02.2010	yes	102	01.12.2009	yes	563	01.12.2009	No Data Available	no	No Data Available	pleuropulmonary	loss follow up	26.05.2010	no	91
2009-07-09	35	Male	no white	1st grade incomplete	Not married status	≤2 minimal wage	yes	yes	yes	no	yes	no	no	no	no	yes	No Data Available	susceptible	susceptible	susceptible	susceptible	susceptible	unperformed	naive	nucleoside reverse transcriptase inhibitors+protease inhibitor	03.08.2009	nucleoside reverse transcriptase inhibitors+protease inhibitor	03.08.2009	yes	235	20.07.2009	yes	7634	20.07.2009	No Data Available	no	No Data Available	pleuropulmonary	cure	04.01.2010	no	179
2008-03-17	35	Male	white	2nd grade complete	Not married status	>2 minimal wage	no	no	yes	no	yes	no	no	no	no	no	negative	resistant	susceptible	susceptible	susceptible	susceptible	unperformed	naive	nucleoside reverse transcriptase inhibitors+protease inhibitor	26.05.2008	nucleoside reverse transcriptase inhibitors+protease inhibitor	26.05.2008	yes	42	31.03.2008	yes	14947	31.03.2008	No Data Available	no	No Data Available	extra-pulmonary	cure	16.06.2009	no	456
2012-04-19	35	Female	white	1st grade complete	married status	>2 minimal wage	no	no	no	no	yes	no	no	no	no	no	No Data Available	susceptible	susceptible	susceptible	susceptible	unperformed	unperformed	naive	not applicable	23.05.2012	nucleoside reverse transcriptase inhibitors+ non-nucleoside reverse	23.05.2012	yes	64	03.04.2012	yes	140861	03.03.2012	No Data Available	no	No Data Available	pleuropulmonary	cure	31.10.2012	no	194
2011-07-03	35	Female	no white	2nd grade complete	Not married status	≤2 minimal wage	no	no	no	no	no	no	no	no	no	no	positive	susceptible	susceptible	susceptible	susceptible	susceptible	unperformed	naive	not applicable	15.07.2011	nucleoside reverse transcriptase inhibitors+ non-nucleoside reverse	15.07.2011	yes	35	01.07.2011	yes	500000	01.07.2011	No Data Available	no	No Data Available	disseminated	cure	05.09.2011	no	64
2015-10-01	35	Female	no white	1st grade incomplete	Not married status	≤2 minimal wage	yes	no	no	no	yes	no	no	no	no	yes	negative	susceptible	susceptible	susceptible	susceptible	unperformed	unperformed	no naive	Treatment abandonment	15.06.2013	nucleoside reverse transcriptase inhibitors+protease inhibitor	not applicable	yes	146	01.09.2015	yes	325	01.09.2015	No Data Available	no	No Data Available	pleuropulmonary	cure	05.07.2017	no	643
2014-04-30	35	Female	no white	1st grade incomplete	married status	≤2 minimal wage	no	yes	yes	no	yes	no	no	no	no	yes	negative	susceptible	susceptible	susceptible	susceptible	susceptible	unperformed	no naive	nucleoside reverse transcriptase inhibitors+ non-nucleoside reverse	13.05.2008	nucleoside reverse transcriptase inhibitors+protease inhibitor	15.01.2014	yes	155	21.01.2014	yes	20517	21.01.2014	No Data Available	no	No Data Available	pleuropulmonary	loss follow up	29.10.2014	no	608
2012-03-29	35	Male	no white	3rd grade incomplete	married status	≤2 minimal wage	yes	no	no	yes	yes	no	no	no	no	yes	negative	susceptible	susceptible	susceptible	susceptible	susceptible	unperformed	no naive	nucleoside reverse transcriptase inhibitors+protease inhibitor	01.07.2003	nucleoside reverse transcriptase inhibitors+ non-nucleoside reverse	30.03.2012	yes	37	19.01.2012	yes	477827	19.01.2012	No Data Available	no	No Data Available	pleuropulmonary	cure	13.05.2013	no	377
2012-05-31	35	Female	white	1st grade incomplete	Not married status	≤2 minimal wage	no	no	no	no	no	no	no	no	no	yes	negative	susceptible	susceptible	susceptible	susceptible	susceptible	unperformed	no naive	nucleoside reverse transcriptase inhibitors+protease inhibitor	15.06.1999	not applicable	15.10.2011	yes	86	15.03.2012	yes	68	15.03.2012	15.03.2012	yes	2012-09-05	disseminated	cure	19.06.2013	no	446
2010-10-28	36	Female	no white	1st grade incomplete	married status	≤2 minimal wage	no	no	yes	no	yes	yes	no	no	no	no	No Data Available	not applicable	not applicable	not applicable	not applicable	not applicable	not applicable	naive	nucleoside reverse transcriptase inhibitors+integrase inhibitors	28.08.2010	nucleoside reverse transcriptase inhibitors+integrase inhibitors	28.08.2010	yes	48	14.09.2010	yes	673	14.09.2010	No Data Available	no	No Data Available	pleuropulmonary	cure	21.02.2011	no	196
2008-03-24	36	Female	no white	1st grade complete	married status	≤2 minimal wage	yes	yes	no	no	no	no	no	no	no	no	negative	not applicable	not applicable	not applicable	not applicable	not applicable	not applicable	no naive	Treatment abandonment	15.05.2006	nucleoside reverse transcriptase inhibitors+integrase inhibitors	24.03.2008	yes	820	13.02.2008	yes	50	13.02.2008	No Data Available	no	No Data Available	pleuropulmonary	cure	24.09.2008	no	183
2014-10-23	36	Male	white	2nd grade complete	Not married status	≤2 minimal wage	yes	yes	no	no	yes	no	no	no	no	no	negative	not applicable	not applicable	not applicable	not applicable	not applicable	not applicable	no naive	nucleoside reverse transcriptase inhibitors+protease inhibitor	19.07.2013	nucleoside reverse transcriptase inhibitors+ non-nucleoside reverse	09.11.2014	yes	274	18.09.2014	yes	4523	18.09.2014	No Data Available	no	No Data Available	extra-pulmonary	cure	15.07.2015	no	264
2008-04-07	36	Male	no white	2nd grade complete	Not married status	>2 minimal wage	no	no	no	yes	no	yes	no	yes	no	no	No Data Available	not applicable	not applicable	not applicable	not applicable	not applicable	not applicable	naive	nucleoside reverse transcriptase inhibitors+protease inhibitor	not applicable	nucleoside reverse transcriptase inhibitors+protease inhibitor	not applicable	yes	421	01.04.2008	yes	21150	01.04.2008	No Data Available	no	No Data Available	pleuropulmonary	cure	20.10.2008	no	196
2008-09-26	36	Female	white	1st grade incomplete	Not married status	≤2 minimal wage	no	yes	yes	no	yes	yes	no	no	yes	no	No Data Available	susceptible	susceptible	susceptible	susceptible	susceptible	unperformed	naive	nucleoside reverse transcriptase inhibitors+protease inhibitor	not applicable	nucleoside reverse transcriptase inhibitors+protease inhibitor	not applicable	yes	172	17.09.2008	yes	377185	17.09.2008	No Data Available	no	No Data Available	pleuropulmonary	loss follow up	24.11.2008	no	59
2008-05-20	36	Male	white	1st grade incomplete	Not married status	≤2 minimal wage	no	no	no	no	no	yes	no	no	no	yes	No Data Available	not applicable	not applicable	not applicable	not applicable	not applicable	not applicable	no naive	not applicable	06.04.2006	nucleoside reverse transcriptase inhibitors+protease inhibitor	15.04.2008	yes	368	09.06.2008	yes	50	09.06.2008	No Data Available	no	No Data Available	pleuropulmonary	cure	24.06.2009	no	363
2013-11-27	36	Male	no white	unlettered	married status	≤2 minimal wage	no	yes	no	no	yes	no	no	no	no	no	negative	unperformed	unperformed	unperformed	unperformed	unperformed	unperformed	no naive	nucleoside reverse transcriptase inhibitors+protease inhibitor	07.11.2007	nucleoside reverse transcriptase inhibitors+ non-nucleoside reverse	09.05.2014	yes	39	10.10.2013	yes	1558	30.10.2013	No Data Available	no	No Data Available	pleuropulmonary	loss follow up	09.05.2014	no	182
2016-07-11	36	Male	no white	1st grade incomplete	Not married status	≤2 minimal wage	No Data Available	No Data Available	yes	no	yes	yes	no	no	no	yes	No Data Available	susceptible	susceptible	susceptible	susceptible	susceptible	unperformed	no naive	nucleoside reverse transcriptase inhibitors+integrase inhibitors	27.10.2011	nucleoside reverse transcriptase inhibitors+protease inhibitor+integrase inhibitors	06.09.2016	yes	13	12.04.2016	yes	8897	12.04.2016	No Data Available	no	No Data Available	pleuropulmonary	cure	06.02.2017	no	245
2009-11-20	36	Female	white	2nd grade complete	Not married status	≤2 minimal wage	no	no	no	no	yes	no	no	no	no	yes	negative	susceptible	susceptible	susceptible	susceptible	susceptible	unperformed	no naive	Treatment abandonment	01.01.2001	nucleoside reverse transcriptase inhibitors+protease inhibitor+integrase inhibitors	17.12.2009	yes	136	11.11.2009	yes	322	11.11.2009	No Data Available	no	No Data Available	pleuropulmonary	cure	21.03.2011	no	487
2016-03-28	36	Male	no white	1st grade incomplete	married status	No Data Available	no	no	no	no	yes	no	no	no	no	no	No Data Available	susceptible	susceptible	susceptible	susceptible	susceptible	unperformed	naive	nucleoside reverse transcriptase inhibitors+ non-nucleoside reverse	28.04.2016	nucleoside reverse transcriptase inhibitors+protease inhibitor	28.04.2016	yes	226	28.03.2016	yes	96903	28.03.2016	No Data Available	no	No Data Available	pleuropulmonary	cure	29.08.2016	no	189
2015-07-23	36	Female	no white	1st grade incomplete	Not married status	≤2 minimal wage	yes	yes	yes	no	yes	yes	no	no	no	yes	negative	susceptible	susceptible	susceptible	susceptible	unperformed	unperformed	no naive	not applicable	15.06.2004	nucleoside reverse transcriptase inhibitors+ non-nucleoside reverse	23.07.2015	yes	443	20.07.2015	yes	20899	20.07.2015	No Data Available	no	No Data Available	pleuropulmonary	cure	19.12.2015	no	192
2016-06-21	36	Male	no white	1st grade incomplete	married status	No Data Available	no	no	no	no	no	yes	yes	no	no	yes	No Data Available	not applicable	not applicable	not applicable	not applicable	not applicable	not applicable	no naive	not applicable	29.06.2009	not applicable	23.06.2016	yes	632	27.04.2015	yes	94	27.04.2015	No Data Available	no	No Data Available	extra-pulmonary	cure	27.07.2017	no	401
01.09.2016	36	Female	no white	1st grade complete	Not married status	No Data Available	yes	yes	yes	no	yes	no	no	no	no	yes	negative	not applicable	not applicable	not applicable	not applicable	not applicable	not applicable	no naive	not applicable	15.07.2011	not applicable	01.09.2016	yes	16	15.07.2016	no	No Data Available	No Data Available	No Data Available	no	No Data Available	extra-pulmonary	death of TB	08.10.2016	yes	107
2015-02-12	37	Male	no white	1st grade incomplete	Not married status	No Data Available	yes	yes	yes	no	yes	no	no	no	no	no	negative	susceptible	susceptible	resistant	susceptible	susceptible	unperformed	naive	nucleoside reverse transcriptase inhibitors+ non-nucleoside reverse	19.03.2015	nucleoside reverse transcriptase inhibitors+ non-nucleoside reverse	19.03.2015	yes	177	23.02.2015	yes	568787	23.02.2015	No Data Available	no	No Data Available	pleuropulmonary	cure	03.09.2015	no	188
2012-04-05	37	Female	no white	2nd grade complete	married status	≤2 minimal wage	yes	no	yes	no	no	no	no	no	no	yes	No Data Available	resistant	susceptible	susceptible	susceptible	susceptible	unperformed	no naive	not applicable	30.07.2009	nucleoside reverse transcriptase inhibitors+ non-nucleoside reverse	29.02.2012	yes	257	29.02.2012	yes	443196	29.02.2012	No Data Available	no	No Data Available	pleuropulmonary	cure	09.06.2014	no	800
2009-02-03	37	Male	no white	2nd grade complete	Not married status	>2 minimal wage	no	no	no	no	yes	no	no	no	no	no	negative	susceptible	susceptible	susceptible	susceptible	susceptible	unperformed	naive	not applicable	11.03.2009	nucleoside reverse transcriptase inhibitors+ non-nucleoside reverse	11.03.2009	yes	25	18.02.2009	yes	98201	18.02.2009	No Data Available	yes	2009-03-23	extra-pulmonary	death of TB	15.04.2009	yes	70
2008-06-09	37	Male	no white	1st grade complete	Not married status	≤2 minimal wage	yes	yes	yes	no	yes	no	no	no	no	no	negative	not applicable	not applicable	not applicable	not applicable	not applicable	not applicable	naive	not applicable	07.07.2008	nucleoside reverse transcriptase inhibitors+ non-nucleoside reverse	07.07.2008	yes	199	16.06.2008	yes	776933	16.06.2008	No Data Available	no	No Data Available	pleuropulmonary	death of HIV	18.02.2009	no	257
2008-04-28	37	Male	no white	unlettered	Not married status	≤2 minimal wage	no	no	no	no	yes	no	no	no	no	no	No Data Available	not applicable	not applicable	not applicable	not applicable	not applicable	not applicable	naive	nucleoside reverse transcriptase inhibitors+ non-nucleoside reverse	26.05.2008	nucleoside reverse transcriptase inhibitors+ non-nucleoside reverse	26.05.2008	yes	79	12.05.2008	yes	53323	12.05.2008	No Data Available	no	No Data Available	pleuropulmonary	cure	26.01.2009	no	273
2008-05-14	37	Female	no white	1st grade incomplete	Not married status	≤2 minimal wage	yes	yes	no	no	yes	yes	no	no	no	no	negative	susceptible	susceptible	susceptible	susceptible	susceptible	unperformed	no naive	not applicable	14.04.2008	nucleoside reverse transcriptase inhibitors+ non-nucleoside reverse	14.04.2008	yes	134	09.04.2008	yes	6923	09.04.2008	No Data Available	no	No Data Available	pleuropulmonary	cure	15.04.2009	no	333
2014-01-01	37	Female	white	1st grade incomplete	married status	≤2 minimal wage	no	no	no	no	yes	no	no	no	no	no	positive	susceptible	susceptible	susceptible	susceptible	susceptible	unperformed	naive	Treatment abandonment	24.01.2014	nucleoside reverse transcriptase inhibitors+protease inhibitor	24.01.2014	yes	61	15.01.2014	yes	912248	15.01.2014	No Data Available	no	No Data Available	disseminated	cure	23.02.2015	no	418
2016-10-20	37	Female	no white	1st grade incomplete	married status	≤2 minimal wage	yes	yes	yes	no	yes	no	no	no	no	no	negative	not applicable	not applicable	not applicable	not applicable	not applicable	not applicable	no naive	not applicable	15.07.2005	nucleoside reverse transcriptase inhibitors+ non-nucleoside reverse	not applicable	yes	41	31.08.2016	yes	1115684	31.08.2016	No Data Available	no	No Data Available	pleuropulmonary	loss follow up	03.01.2017	no	110
2012-10-24	37	Male	no white	2nd grade incomplete	married status	≤2 minimal wage	no	no	yes	no	yes	yes	no	yes	no	yes	negative	susceptible	susceptible	susceptible	susceptible	unperformed	unperformed	no naive	Treatment abandonment	09.09.2010	not applicable	18.02.2013	no	not applicable	not applicable	no	No Data Available	No Data Available	No Data Available	no	No Data Available	pleuropulmonary	cure	08.07.2013	no	298
2013-06-06	38	Male	white	1st grade complete	Not married status	≤2 minimal wage	No Data Available	no	yes	no	yes	no	no	no	no	yes	negative	not applicable	not applicable	not applicable	not applicable	not applicable	not applicable	no naive	not applicable	15.06.2001	nucleoside reverse transcriptase inhibitors+ non-nucleoside reverse	06.06.2013	yes	14	23.05.2013	yes	402989	23.05.2013	No Data Available	no	No Data Available	pleuropulmonary	cure	02.12.2013	no	213
2009-03-11	38	Male	no white	1st grade incomplete	Not married status	≤2 minimal wage	yes	no	yes	yes	yes	no	no	no	no	no	negative	susceptible	susceptible	susceptible	susceptible	susceptible	unperformed	naive	nucleoside reverse transcriptase inhibitors+ non-nucleoside reverse	06.04.2009	nucleoside reverse transcriptase inhibitors+ non-nucleoside reverse	06.04.2009	yes	373	08.04.2009	yes	330691	23.03.2009	No Data Available	no	No Data Available	pleuropulmonary	cure	09.09.2009	no	183
2015-03-05	38	Female	no white	2nd grade complete	married status	≤2 minimal wage	yes	no	no	no	no	no	no	no	no	no	negative	susceptible	susceptible	susceptible	susceptible	not applicable	not applicable	no naive	not applicable	21.02.2013	nucleoside reverse transcriptase inhibitors+ non-nucleoside reverse	21.02.2013	yes	640	30.03.2015	yes	40	30.03.2015	No Data Available	no	No Data Available	pleuropulmonary	cure	10.08.2015	no	158
2014-02-22	38	Male	no white	2nd grade complete	married status	≤2 minimal wage	no	no	no	no	yes	yes	yes	no	no	no	negative	not applicable	not applicable	not applicable	not applicable	not applicable	not applicable	naive	Treatment abandonment	07.03.2014	nucleoside reverse transcriptase inhibitors+ non-nucleoside reverse	07.03.2014	no	not applicable	not applicable	no	No Data Available	No Data Available	28.03.2014	yes	2014-03-28	disseminated	cure	29.10.2014	no	249
2012-10-04	38	Male	no white	unlettered	married status	≤2 minimal wage	yes	no	yes	no	yes	no	no	no	no	yes	positive	susceptible	susceptible	susceptible	susceptible	unperformed	unperformed	no naive	Treatment abandonment	25.05.2009	nucleoside reverse transcriptase inhibitors+protease inhibitor	29.10.2012	yes	52	04.09.2012	yes	411316	04.09.2012	No Data Available	no	No Data Available	disseminated	cure	24.04.2013	no	243
2014-08-06	39	Male	no white	2nd grade incomplete	married status	≤2 minimal wage	no	yes	yes	yes	yes	yes	no	yes	no	yes	negative	susceptible	susceptible	susceptible	susceptible	unperformed	unperformed	no naive	nucleoside reverse transcriptase inhibitors+protease inhibitor	13.06.2011	nucleoside reverse transcriptase inhibitors+ non-nucleoside reverse	03.11.2014	yes	279	25.08.2014	yes	64600	25.08.2014	No Data Available	no	No Data Available	disseminated	loss follow up	05.08.2015	no	363
2010-04-01	39	Male	no white	1st grade incomplete	Not married status	≤2 minimal wage	yes	no	no	no	yes	no	no	no	no	no	No Data Available	not applicable	not applicable	not applicable	not applicable	not applicable	not applicable	no naive	nucleoside reverse transcriptase inhibitors+ non-nucleoside reverse	19.01.2010	nucleoside reverse transcriptase inhibitors+ non-nucleoside reverse	20.04.2010	yes	17	01.03.2010	yes	243493	02.03.2010	No Data Available	no	No Data Available	extra-pulmonary	cure	04.08.2010	no	138
2009-03-13	39	Male	no white	1st grade incomplete	Not married status	No Data Available	no	no	no	yes	yes	no	no	no	no	no	negative	not applicable	not applicable	not applicable	not applicable	not applicable	not applicable	no naive	not applicable	28.07.2008	nucleoside reverse transcriptase inhibitors+ non-nucleoside reverse	09.04.2009	no	not applicable	not applicable	no	No Data Available	No Data Available	No Data Available	no	No Data Available	disseminated	cure	10.09.2009	no	182
2016-10-05	39	Male	no white	1st grade incomplete	Not married status	No Data Available	yes	yes	yes	no	yes	no	no	no	no	yes	negative	not applicable	not applicable	not applicable	not applicable	not applicable	not applicable	no naive	not applicable	19.03.2015	nucleoside reverse transcriptase inhibitors+ non-nucleoside reverse	24.10.2016	yes	42	27.06.2016	yes	72227	27.06.2016	No Data Available	no	No Data Available	pleuropulmonary	cure	24.04.2017	no	201
2008-08-14	39	Male	no white	1st grade complete	married status	≤2 minimal wage	no	no	no	yes	no	no	no	no	no	yes	negative	not applicable	not applicable	not applicable	not applicable	not applicable	not applicable	no naive	not applicable	01.01.9999	nucleoside reverse transcriptase inhibitors+ non-nucleoside reverse	01.01.9999	yes	158	03.06.2008	yes	1398	03.06.2008	No Data Available	no	No Data Available	extra-pulmonary	cure	15.04.2009	no	275
2009-07-08	39	Female	no white	1st grade incomplete	Not married status	>2 minimal wage	yes	no	no	no	yes	no	no	no	no	no	No Data Available	unperformed	unperformed	unperformed	unperformed	unperformed	unperformed	naive	not applicable	08.07.2009	nucleoside reverse transcriptase inhibitors+ non-nucleoside reverse	08.07.2009	no	not applicable	not applicable	no	No Data Available	No Data Available	No Data Available	no	No Data Available	pleuropulmonary	death of TB	24.08.2009	yes	82
2011-09-19	39	Male	no white	1st grade incomplete	married status	≤2 minimal wage	no	no	no	yes	yes	no	no	no	no	no	No Data Available	susceptible	susceptible	susceptible	susceptible	susceptible	unperformed	naive	not applicable	17.10.2011	nucleoside reverse transcriptase inhibitors+protease inhibitor	17.10.2011	yes	479	03.10.2011	yes	447874	03.10.2011	No Data Available	no	No Data Available	disseminated	cure	30.04.2012	no	224
2012-04-26	39	Male	no white	1st grade incomplete	Not married status	≤2 minimal wage	no	no	yes	no	yes	yes	yes	no	no	no	No Data Available	susceptible	susceptible	susceptible	susceptible	unperformed	unperformed	naive	Treatment abandonment	19.07.2012	nucleoside reverse transcriptase inhibitors+protease inhibitor	19.07.2012	yes	282	16.07.2012	yes	25185	16.07.2012	No Data Available	no	No Data Available	pleuropulmonary	cure	27.02.2013	no	306
2008-03-18	39	Male	no white	1st grade incomplete	Not married status	≤2 minimal wage	no	no	no	no	yes	yes	no	no	no	no	No Data Available	susceptible	susceptible	susceptible	susceptible	susceptible	unperformed	naive	Treatment abandonment	15.04.2008	nucleoside reverse transcriptase inhibitors+protease inhibitor	15.04.2008	yes	307	18.03.2008	yes	11147	18.03.2008	No Data Available	no	No Data Available	pleuropulmonary	cure	15.12.2008	no	272
2008-09-15	39	Male	white	2nd grade complete	Not married status	>2 minimal wage	yes	no	no	yes	yes	yes	no	no	yes	no	negative	not applicable	not applicable	not applicable	not applicable	not applicable	not applicable	naive	nucleoside reverse transcriptase inhibitors+ non-nucleoside reverse	not applicable	nucleoside reverse transcriptase inhibitors+protease inhibitor	not applicable	yes	443	06.10.2008	yes	20048	06.10.2008	No Data Available	no	No Data Available	disseminated	cure	02.03.2009	no	168
2014-05-07	39	Male	no white	1st grade incomplete	Not married status	≤2 minimal wage	no	no	no	yes	no	no	no	no	no	yes	No Data Available	not applicable	not applicable	not applicable	not applicable	not applicable	not applicable	no naive	not applicable	15.06.2006	not applicable	not applicable	yes	177	12.02.2014	yes	998250	12.02.2014	No Data Available	no	No Data Available	extra-pulmonary	death of TB	17.06.2014	yes	68
2014-10-22	39	Male	no white	3rd grade complete	Not married status	>2 minimal wage	no	no	no	yes	yes	yes	no	no	no	no	No Data Available	susceptible	susceptible	susceptible	susceptible	susceptible	unperformed	naive	Treatment abandonment	12.11.2014	not applicable	02.03.2015	yes	153	03.11.2014	yes	2937329	03.11.2014	No Data Available	no	No Data Available	pleuropulmonary	cure	10.08.2015	no	284
2015-07-30	40	Male	no white	2nd grade complete	married status	No Data Available	no	no	yes	no	yes	no	no	no	no	no	negative	susceptible	susceptible	susceptible	susceptible	unperformed	unperformed	no naive	not applicable	15.06.1999	nucleoside reverse transcriptase inhibitors+ non-nucleoside reverse	13.08.2015	yes	30	15.06.2015	yes	324	15.06.2015	No Data Available	no	No Data Available	disseminated	cure	01.02.2016	no	213
2012-05-31	40	Male	no white	1st grade incomplete	Not married status	≤2 minimal wage	yes	yes	yes	no	yes	yes	no	no	yes	no	No Data Available	susceptible	susceptible	susceptible	susceptible	susceptible	unperformed	naive	not applicable	05.07.2012	nucleoside reverse transcriptase inhibitors+ non-nucleoside reverse	05.07.2012	no	not applicable	not applicable	no	No Data Available	No Data Available	No Data Available	no	No Data Available	pleuropulmonary	loss follow up	07.11.2012	no	159
2011-10-22	40	Male	white	3rd grade complete	married status	No Data Available	yes	no	no	yes	yes	no	no	no	no	no	negative	not applicable	not applicable	not applicable	not applicable	not applicable	not applicable	naive	not applicable	21.11.2011	nucleoside reverse transcriptase inhibitors+ non-nucleoside reverse	21.11.2011	yes	12	07.11.2011	yes	374174	07.11.2011	No Data Available	no	No Data Available	pleuropulmonary	cure	20.04.2012	no	183
2009-04-16	40	Male	no white	1st grade incomplete	Not married status	≤2 minimal wage	no	no	no	yes	yes	no	no	no	no	no	negative	susceptible	susceptible	resistant	susceptible	susceptible	unperformed	naive	not applicable	18.05.2009	nucleoside reverse transcriptase inhibitors+ non-nucleoside reverse	18.05.2009	yes	336	27.04.2009	yes	17106	27.04.2009	No Data Available	no	No Data Available	disseminated	cure	19.10.2009	no	186
2008-07-17	40	Male	white	2nd grade complete	Not married status	≤2 minimal wage	no	no	no	no	yes	no	no	no	no	no	negative	susceptible	susceptible	susceptible	susceptible	susceptible	unperformed	naive	nucleoside reverse transcriptase inhibitors+ non-nucleoside reverse	18.08.2008	nucleoside reverse transcriptase inhibitors+ non-nucleoside reverse	18.08.2008	yes	363	28.07.2008	yes	3801	28.07.2008	No Data Available	no	No Data Available	disseminated	cure	12.01.2009	no	180
2015-10-17	40	Female	white	1st grade complete	Not married status	≤2 minimal wage	yes	no	no	no	yes	no	no	no	no	yes	positive	susceptible	susceptible	susceptible	susceptible	not applicable	not applicable	no naive	not applicable	No Data Available	nucleoside reverse transcriptase inhibitors+ non-nucleoside reverse	09.09.9999	yes	532	25.01.2016	yes	50	06.01.2016	No Data Available	no	No Data Available	pleuropulmonary	cure	26.08.2016	no	253
2009-02-10	40	Male	no white	2nd grade incomplete	married status	>2 minimal wage	no	no	yes	no	yes	no	no	no	no	yes	negative	susceptible	susceptible	susceptible	susceptible	susceptible	unperformed	naive	Treatment abandonment	09.03.2009	nucleoside reverse transcriptase inhibitors+protease inhibitor	09.03.2009	yes	237	02.03.2009	yes	11352	02.03.2009	No Data Available	no	No Data Available	pleuropulmonary	cure	10.08.2009	no	181
2008-06-05	41	Male	white	1st grade incomplete	married status	≤2 minimal wage	no	no	no	no	yes	no	no	no	no	no	No Data Available	susceptible	susceptible	susceptible	susceptible	susceptible	unperformed	naive	not applicable	14.05.2008	nucleoside reverse transcriptase inhibitors+ non-nucleoside reverse	14.05.2008	yes	123	16.04.2008	yes	32677	16.04.2008	No Data Available	no	No Data Available	extra-pulmonary	cure	05.01.2009	no	214
2009-10-21	41	Male	white	1st grade incomplete	married status	≤2 minimal wage	yes	yes	no	no	yes	no	yes	no	no	no	No Data Available	unperformed	unperformed	unperformed	unperformed	unperformed	unperformed	naive	not applicable	04.01.2010	nucleoside reverse transcriptase inhibitors+ non-nucleoside reverse	04.01.2010	no	not applicable	not applicable	yes	500000	21.12.2009	No Data Available	no	No Data Available	extra-pulmonary	cure	07.06.2010	no	185
2008-09-15	41	Male	no white	1st grade incomplete	Not married status	≤2 minimal wage	no	no	yes	yes	yes	no	no	no	no	no	negative	susceptible	susceptible	susceptible	susceptible	susceptible	unperformed	naive	nucleoside reverse transcriptase inhibitors+protease inhibitor	22.10.2008	nucleoside reverse transcriptase inhibitors+protease inhibitor	22.10.2008	yes	150	19.08.2008	yes	500000	19.08.2008	No Data Available	no	No Data Available	disseminated	cure	16.11.2009	no	427
2013-06-27	41	Female	no white	2nd grade incomplete	married status	≤2 minimal wage	no	no	no	no	yes	no	no	no	no	no	negative	susceptible	susceptible	susceptible	susceptible	unperformed	unperformed	naive	nucleoside reverse transcriptase inhibitors+protease inhibitor	31.07.2013	nucleoside reverse transcriptase inhibitors+protease inhibitor	31.07.2013	yes	195	27.06.2013	yes	165382	19.07.2010	No Data Available	no	No Data Available	disseminated	cure	24.02.2014	no	241
2015-06-25	41	Female	no white	1st grade incomplete	Not married status	≤2 minimal wage	yes	no	no	no	yes	yes	no	no	no	no	negative	not applicable	not applicable	not applicable	not applicable	not applicable	not applicable	no naive	not applicable	15.06.2004	nucleoside reverse transcriptase inhibitors+ non-nucleoside reverse	18.05.2015	no	not applicable	not applicable	no	No Data Available	No Data Available	No Data Available	no	No Data Available	pleuropulmonary	cure	25.01.2016	no	249
2009-04-30	41	Female	no white	1st grade incomplete	Not married status	≤2 minimal wage	no	no	no	no	yes	no	no	no	no	yes	negative	susceptible	susceptible	susceptible	susceptible	susceptible	unperformed	no naive	not applicable	15.07.2002	nucleoside reverse transcriptase inhibitors+ non-nucleoside reverse	28.05.2009	yes	68	30.04.2009	yes	50	30.04.2009	No Data Available	no	No Data Available	pleuropulmonary	cure	29.10.2009	no	182
2009-08-06	42	Male	no white	unlettered	Not married status	≤2 minimal wage	no	no	no	yes	yes	yes	yes	no	no	no	No Data Available	not applicable	not applicable	not applicable	not applicable	not applicable	not applicable	naive	not applicable	19.08.2009	nucleoside reverse transcriptase inhibitors+integrase inhibitors	19.08.2009	yes	79	07.07.2009	no	No Data Available	No Data Available	No Data Available	no	No Data Available	pleuropulmonary	cure	12.01.2010	no	187
2011-06-15	42	Female	no white	2nd grade complete	Not married status	≤2 minimal wage	no	no	no	no	yes	no	no	no	no	no	negative	not applicable	not applicable	not applicable	not applicable	not applicable	not applicable	naive	not applicable	11.07.2011	nucleoside reverse transcriptase inhibitors+ non-nucleoside reverse	11.07.2011	yes	177	22.06.2011	yes	311567	22.06.2011	No Data Available	no	No Data Available	disseminated	cure	29.02.2012	no	259
2009-05-11	42	Female	no white	2nd grade incomplete	married status	≤2 minimal wage	yes	yes	yes	no	no	no	no	no	no	no	negative	unperformed	unperformed	unperformed	unperformed	unperformed	unperformed	naive	Treatment abandonment	not applicable	nucleoside reverse transcriptase inhibitors+protease inhibitor	not applicable	no	not applicable	not applicable	no	No Data Available	No Data Available	No Data Available	no	No Data Available	extra-pulmonary	death of TB	19.10.2009	no	161
2016-08-09	42	Male	no white	1st grade complete	married status	≤2 minimal wage	no	no	no	no	yes	no	no	no	no	yes	No Data Available	not applicable	not applicable	not applicable	not applicable	not applicable	not applicable	no naive	not applicable	02.10.2010	nucleoside reverse transcriptase inhibitors+ non-nucleoside reverse	09.08.2016	no	not applicable	not applicable	no	No Data Available	No Data Available	No Data Available	no	No Data Available	pleuropulmonary	cure	13.03.2017	no	215
2014-07-30	42	Female	no white	3rd grade incomplete	married status	≤2 minimal wage	no	no	no	no	yes	yes	yes	no	no	no	negative	susceptible	resistant	susceptible	resistant	unperformed	unperformed	naive	not applicable	22.08.2014	not applicable	22.08.2014	yes	16	29.10.2013	yes	273380	29.10.2013	No Data Available	no	No Data Available	disseminated	cure	25.05.2015	no	549
2012-11-29	43	Female	no white	3rd grade incomplete	married status	>2 minimal wage	no	no	no	no	no	yes	yes	no	no	no	negative	susceptible	susceptible	susceptible	susceptible	unperformed	unperformed	no naive	nucleoside reverse transcriptase inhibitors+ non-nucleoside reverse	09.12.2000	nucleoside reverse transcriptase inhibitors+integrase inhibitors	09.12.2000	yes	848	13.02.2012	yes	50	13.03.2012	No Data Available	no	No Data Available	pleuropulmonary	cure	29.04.2013	no	186
2009-03-02	43	Male	white	1st grade complete	married status	≤2 minimal wage	yes	no	yes	no	yes	no	no	no	no	no	negative	not applicable	not applicable	not applicable	not applicable	not applicable	not applicable	naive	nucleoside reverse transcriptase inhibitors+ non-nucleoside reverse	09.03.2009	nucleoside reverse transcriptase inhibitors+ non-nucleoside reverse	09.03.2009	yes	77	02.03.2009	yes	225487	02.03.2009	No Data Available	yes	2009-03-20	disseminated	death of TB	29.03.2009	yes	48
2008-06-05	43	Male	white	3rd grade incomplete	Not married status	>2 minimal wage	no	no	no	yes	yes	yes	no	no	no	no	positive	not applicable	not applicable	not applicable	not applicable	not applicable	not applicable	naive	not applicable	07.07.2008	nucleoside reverse transcriptase inhibitors+ non-nucleoside reverse	07.07.2008	yes	175	29.07.2008	yes	427	29.07.2008	29.09.2008	yes	2008-07-14	disseminated	cure	02.03.2009	no	270
2009-11-18	43	Male	white	2nd grade incomplete	Not married status	≤2 minimal wage	yes	no	no	yes	yes	yes	yes	no	no	no	negative	susceptible	resistant	resistant	susceptible	susceptible	unperformed	naive	not applicable	21.12.2009	nucleoside reverse transcriptase inhibitors+ non-nucleoside reverse	21.12.2009	yes	22	28.10.2009	yes	104200	28.10.2009	No Data Available	no	No Data Available	pleuropulmonary	cure	13.09.2010	no	299
2013-08-01	43	Male	white	2nd grade complete	Not married status	≤2 minimal wage	yes	no	no	yes	no	no	no	no	no	yes	negative	susceptible	susceptible	susceptible	susceptible	unperformed	unperformed	naive	not applicable	30.09.2013	nucleoside reverse transcriptase inhibitors+ non-nucleoside reverse	30.09.2013	yes	169	14.05.2014	yes	4250	14.05.2014	No Data Available	no	No Data Available	disseminated	cure	15.03.2014	no	226
2016-06-20	43	Male	no white	1st grade complete	Not married status	No Data Available	no	no	no	no	yes	yes	yes	no	no	no	No Data Available	not applicable	not applicable	not applicable	not applicable	not applicable	not applicable	naive	Treatment abandonment	12.07.2016	nucleoside reverse transcriptase inhibitors+protease inhibitor	12.07.2016	yes	135	20.06.2016	yes	144637	20.06.2016	No Data Available	no	No Data Available	pleuropulmonary	cure	19.12.2016	no	182
2015-10-10	43	Male	white	2nd grade complete	Not married status	≤2 minimal wage	yes	yes	no	yes	no	no	no	no	no	no	negative	susceptible	susceptible	susceptible	susceptible	not applicable	not applicable	naive	not applicable	21.12.2015	nucleoside reverse transcriptase inhibitors+ non-nucleoside reverse	21.12.2015	yes	175	10.12.2015	yes	114690	10.12.2015	No Data Available	no	No Data Available	disseminated	cure	20.06.2016	no	192
2009-10-03	43	Male	no white	1st grade incomplete	Not married status	≤2 minimal wage	yes	no	no	no	yes	no	no	no	no	no	negative	susceptible	susceptible	susceptible	susceptible	susceptible	unperformed	no naive	not applicable	01.07.2004	nucleoside reverse transcriptase inhibitors+ non-nucleoside reverse	08.01.2010	yes	9	14.10.2009	yes	121294	14.10.2009	No Data Available	no	No Data Available	extra-pulmonary	cure	10.06.2010	no	182
2013-09-30	43	Male	white	2nd grade complete	Not married status	≤2 minimal wage	yes	yes	no	no	yes	no	no	no	no	yes	negative	susceptible	susceptible	susceptible	susceptible	unperformed	unperformed	no naive	not applicable	09.09.2007	nucleoside reverse transcriptase inhibitors+ non-nucleoside reverse	15.10.2013	yes	531	22.06.2012	yes	50	22.06.2012	No Data Available	no	No Data Available	pleuropulmonary	loss follow up	21.07.2014	no	308
2015-07-23	44	Male	no white	2nd grade complete	Not married status	≤2 minimal wage	no	no	no	yes	no	yes	no	no	no	no	No Data Available	not applicable	not applicable	not applicable	not applicable	not applicable	not applicable	no naive	nucleoside reverse transcriptase inhibitors+ non-nucleoside reverse	10.10.2006	nucleoside reverse transcriptase inhibitors+ non-nucleoside reverse	15.03.2007	no	not applicable	not applicable	no	No Data Available	No Data Available	No Data Available	no	No Data Available	extra-pulmonary	cure	11.01.2016	no	192
2008-04-02	44	Male	no white	1st grade incomplete	married status	≤2 minimal wage	no	no	no	no	yes	yes	no	no	yes	yes	negative	susceptible	susceptible	susceptible	susceptible	susceptible	unperformed	no naive	not applicable	15.11.1998	nucleoside reverse transcriptase inhibitors+ non-nucleoside reverse	15.08.2008	yes	38	04.06.2008	yes	216108	04.06.2008	No Data Available	no	No Data Available	pleuropulmonary	cure	20.10.2008	no	200
2012-04-19	44	Female	no white	1st grade incomplete	married status	≤2 minimal wage	no	no	yes	no	yes	no	no	no	no	no	No Data Available	not applicable	not applicable	not applicable	not applicable	not applicable	not applicable	no naive	not applicable	05.09.2011	nucleoside reverse transcriptase inhibitors+ non-nucleoside reverse	02.05.2012	yes	314	13.10.2011	yes	50	13.10.2011	No Data Available	no	No Data Available	pleuropulmonary	cure	14.11.2012	no	209
2011-04-01	44	Male	no white	unlettered	Not married status	≤2 minimal wage	yes	no	no	yes	yes	no	no	no	no	no	negative	not applicable	not applicable	not applicable	not applicable	not applicable	not applicable	naive	not applicable	15.04.2011	nucleoside reverse transcriptase inhibitors+ non-nucleoside reverse	15.04.2011	yes	22	06.04.2011	yes	150906	06.04.2011	No Data Available	no	No Data Available	disseminated	cure	08.02.2012	no	294
2014-09-11	44	Male	no white	2nd grade complete	Not married status	≤2 minimal wage	no	yes	no	yes	no	no	no	no	no	yes	negative	unperformed	unperformed	unperformed	unperformed	unperformed	unperformed	no naive	not applicable	15.06.2011	nucleoside reverse transcriptase inhibitors+ non-nucleoside reverse	15.06.2011	yes	350	15.09.2014	yes	50	15.09.2014	No Data Available	no	No Data Available	pleuropulmonary	loss follow up	12.01.2015	no	122
2011-09-16	44	Male	no white	1st grade incomplete	married status	≤2 minimal wage	yes	no	no	no	yes	no	no	no	no	no	negative	not applicable	not applicable	not applicable	not applicable	not applicable	not applicable	naive	Treatment abandonment	17.10.2011	nucleoside reverse transcriptase inhibitors+protease inhibitor	17.10.2011	yes	50	03.10.2011	yes	278115	03.10.2011	No Data Available	no	No Data Available	disseminated	loss follow up	21.11.2011	no	66
2011-08-22	44	Male	white	1st grade complete	Not married status	≤2 minimal wage	no	yes	no	no	yes	yes	yes	no	no	no	negative	not applicable	not applicable	not applicable	not applicable	not applicable	not applicable	naive	nucleoside reverse transcriptase inhibitors+ non-nucleoside reverse	19.09.2011	nucleoside reverse transcriptase inhibitors+ non-nucleoside reverse	19.09.2011	yes	29	19.09.2011	yes	216630	19.09.2011	No Data Available	no	No Data Available	disseminated	cure	27.02.2012	no	189
2012-08-23	44	Male	no white	2nd grade incomplete	Not married status	≤2 minimal wage	no	no	no	yes	no	yes	no	yes	no	no	negative	susceptible	susceptible	susceptible	susceptible	unperformed	unperformed	naive	not applicable	12.09.2012	nucleoside reverse transcriptase inhibitors+protease inhibitor	12.09.2012	yes	299	09.10.2012	yes	618	09.10.2012	09.10.2012	yes	2013-03-25	pleuropulmonary	cure	07.12.2013	no	492
2009-06-29	44	Female	white	1st grade complete	Not married status	>2 minimal wage	yes	no	yes	no	yes	no	no	no	no	no	No Data Available	unperformed	unperformed	unperformed	unperformed	unperformed	unperformed	naive	Treatment abandonment	29.06.2009	nucleoside reverse transcriptase inhibitors+protease inhibitor	29.06.2009	yes	163	29.06.2009	yes	263429	29.06.2009	No Data Available	no	No Data Available	disseminated	loss follow up	21.10.2009	no	145
2016-07-28	44	Male	no white	3rd grade complete	married status	>2 minimal wage	no	no	no	no	yes	no	no	no	no	no	No Data Available	not applicable	not applicable	not applicable	not applicable	not applicable	not applicable	no naive	nucleoside reverse transcriptase inhibitors+ non-nucleoside reverse	15.03.2016	nucleoside reverse transcriptase inhibitors+ non-nucleoside reverse	15.03.2016	yes	32	08.03.2016	yes	315189	08.03.2016	No Data Available	no	No Data Available	pleuropulmonary	cure	06.01.2017	no	213
2010-03-25	44	Male	no white	2nd grade incomplete	Not married status	>2 minimal wage	no	no	no	no	no	no	no	no	no	no	No Data Available	not applicable	not applicable	not applicable	not applicable	not applicable	not applicable	no naive	not applicable	10.09.2001	nucleoside reverse transcriptase inhibitors+ non-nucleoside reverse	not applicable	yes	121	25.03.2010	yes	44702	25.03.2010	No Data Available	no	No Data Available	extra-pulmonary	cure	13.12.2011	no	627
2014-09-11	44	Male	no white	3rd grade complete	Not married status	≤2 minimal wage	no	no	no	yes	yes	yes	yes	no	no	yes	positive	resistant	resistant	susceptible	resistant	unperformed	resistant	naive	nucleoside reverse transcriptase inhibitors+protease inhibitor	10.10.2014	nucleoside reverse transcriptase inhibitors+protease inhibitor	16.12.2014	yes	1	25.08.2014	yes	63289	25.08.2014	No Data Available	no	No Data Available	pleuropulmonary	cure	07.07.2015	no	320
2012-11-22	44	Female	no white	1st grade incomplete	married status	≤2 minimal wage	yes	no	yes	no	yes	no	no	no	no	no	negative	susceptible	susceptible	susceptible	susceptible	susceptible	unperformed	no naive	Treatment abandonment	01.01.9999	not applicable	24.01.2013	yes	22	28.11.2012	yes	500000	28.11.2012	No Data Available	no	No Data Available	disseminated	cure	17.02.2014	no	452
2011-10-18	45	Male	no white	unlettered	Not married status	≤2 minimal wage	yes	yes	yes	yes	yes	no	yes	no	no	yes	No Data Available	not applicable	not applicable	not applicable	not applicable	not applicable	not applicable	naive	not applicable	21.11.2011	nucleoside reverse transcriptase inhibitors+ non-nucleoside reverse	21.11.2011	yes	180	07.11.2011	yes	73437	07.11.2011	No Data Available	no	No Data Available	disseminated	loss follow up	09.07.2012	no	265
2012-02-09	45	Female	white	3rd grade complete	Not married status	≤2 minimal wage	no	no	no	no	no	yes	no	no	no	no	negative	not applicable	not applicable	not applicable	not applicable	not applicable	not applicable	no naive	Treatment abandonment	01.06.1992	nucleoside reverse transcriptase inhibitors+ non-nucleoside reverse	10.02.2012	yes	1242	14.12.2011	yes	50	14.12.2011	No Data Available	no	No Data Available	pleuropulmonary	cure	06.08.2012	no	178
2008-06-05	45	Female	no white	1st grade incomplete	Not married status	≤2 minimal wage	yes	no	yes	no	yes	yes	no	no	no	no	No Data Available	susceptible	susceptible	susceptible	susceptible	susceptible	unperformed	naive	Treatment abandonment	not applicable	nucleoside reverse transcriptase inhibitors+protease inhibitor	not applicable	yes	783	16.06.2008	no	No Data Available	No Data Available	No Data Available	no	No Data Available	pleuropulmonary	cure	22.12.2008	no	200
2008-07-10	45	Male	white	3rd grade complete	Not married status	≤2 minimal wage	no	no	no	no	no	no	no	no	no	yes	negative	susceptible	susceptible	susceptible	susceptible	susceptible	unperformed	no naive	nucleoside reverse transcriptase inhibitors+protease inhibitor	01.12.2004	nucleoside reverse transcriptase inhibitors+protease inhibitor	09.07.2008	yes	398	09.07.2008	yes	50	09.07.2008	No Data Available	no	No Data Available	pleuropulmonary	cure	05.08.2009	no	391
2016-06-09	45	Male	no white	1st grade incomplete	married status	≤2 minimal wage	no	yes	yes	no	yes	no	no	no	no	yes	No Data Available	not applicable	not applicable	not applicable	not applicable	not applicable	not applicable	no naive	not applicable	12.01.2003	not applicable	23.06.2016	yes	43	12.02.2016	yes	5618	12.02.2016	No Data Available	no	No Data Available	extra-pulmonary	loss follow up	23.06.2016	no	48
2010-07-01	46	Male	white	3rd grade complete	Not married status	≤2 minimal wage	yes	yes	no	yes	yes	no	no	no	no	no	No Data Available	not applicable	not applicable	not applicable	not applicable	not applicable	not applicable	naive	not applicable	02.08.2010	nucleoside reverse transcriptase inhibitors+ non-nucleoside reverse	02.08.2010	yes	63	12.07.2010	yes	26484	12.07.2010	No Data Available	no	No Data Available	pleuropulmonary	cure	03.01.2011	no	186
2015-10-10	46	Female	white	2nd grade incomplete	Not married status	≤2 minimal wage	yes	yes	yes	no	yes	no	no	no	no	no	negative	not applicable	not applicable	not applicable	not applicable	not applicable	not applicable	naive	not applicable	21.12.2015	nucleoside reverse transcriptase inhibitors+ non-nucleoside reverse	21.12.2015	yes	176	10.12.2015	yes	222	27.01.2016	No Data Available	no	No Data Available	extra-pulmonary	cure	20.06.2016	no	192
2011-07-06	46	Female	white	2nd grade complete	Not married status	≤2 minimal wage	yes	no	no	no	yes	no	no	no	no	no	No Data Available	susceptible	susceptible	susceptible	susceptible	susceptible	unperformed	naive	not applicable	07.11.2011	nucleoside reverse transcriptase inhibitors+ non-nucleoside reverse	07.11.2011	no	not applicable	not applicable	no	No Data Available	No Data Available	No Data Available	no	No Data Available	extra-pulmonary	cure	09.01.2012	no	186
2008-04-28	46	Male	no white	1st grade complete	Not married status	≤2 minimal wage	no	no	no	no	no	no	no	no	no	no	negative	not applicable	not applicable	not applicable	not applicable	not applicable	not applicable	naive	not applicable	05.05.2008	nucleoside reverse transcriptase inhibitors+ non-nucleoside reverse	05.05.2008	yes	84	29.04.2008	yes	35119	29.04.2008	No Data Available	no	No Data Available	disseminated	cure	29.09.2008	no	179
2015-10-08	46	Female	white	2nd grade complete	married status	>2 minimal wage	yes	no	no	yes	yes	no	no	no	no	no	negative	susceptible	resistant	susceptible	susceptible	resistant	resistant	naive	not applicable	22.10.2015	nucleoside reverse transcriptase inhibitors+ non-nucleoside reverse	22.10.2015	yes	99	13.10.2015	yes	179856	13.10.2015	No Data Available	no	No Data Available	extra-pulmonary	cure	06.06.2016	no	242
2014-07-16	46	Male	no white	1st grade complete	Not married status	≤2 minimal wage	yes	no	no	yes	yes	no	no	no	no	no	negative	susceptible	susceptible	susceptible	susceptible	unperformed	unperformed	naive	not applicable	16.07.2014	nucleoside reverse transcriptase inhibitors+ non-nucleoside reverse	16.07.2014	no	not applicable	not applicable	no	No Data Available	No Data Available	No Data Available	no	No Data Available	disseminated	cure	11.03.2015	no	271
2011-06-13	46	Male	no white	1st grade complete	Not married status	≤2 minimal wage	no	no	no	no	yes	no	no	no	no	yes	negative	susceptible	susceptible	susceptible	susceptible	susceptible	unperformed	naive	Treatment abandonment	not applicable	nucleoside reverse transcriptase inhibitors+protease inhibitor	not applicable	no	not applicable	not applicable	no	No Data Available	No Data Available	No Data Available	no	No Data Available	disseminated	death of TB	26.07.2011	yes	43
2009-02-26	46	Male	no white	2nd grade incomplete	Not married status	>2 minimal wage	yes	no	yes	yes	yes	yes	yes	no	no	no	negative	susceptible	susceptible	resistant	susceptible	susceptible	unperformed	naive	not applicable	not applicable	not applicable	not applicable	yes	502	20.03.2009	yes	47649	09.03.2009	No Data Available	no	No Data Available	pleuropulmonary	cure	31.08.2009	no	186
2015-08-13	46	Female	no white	1st grade incomplete	Not married status	≤2 minimal wage	no	no	no	no	no	no	no	no	no	yes	negative	not applicable	not applicable	not applicable	not applicable	not applicable	not applicable	no naive	not applicable	15.12.2000	not applicable	17.08.2015	yes	19	08.07.2015	yes	476122	08.07.2015	No Data Available	no	No Data Available	disseminated	cure	17.02.2016	no	217
2009-02-02	47	Male	white	1st grade complete	married status	≤2 minimal wage	yes	no	no	no	yes	no	no	no	no	no	No Data Available	not applicable	not applicable	not applicable	not applicable	not applicable	not applicable	naive	nucleoside reverse transcriptase inhibitors+protease inhibitor	09.02.2009	nucleoside reverse transcriptase inhibitors+integrase inhibitors	09.02.2009	yes	39	02.02.2009	yes	284213	02.02.2009	No Data Available	no	No Data Available	disseminated	cure	13.07.2009	no	185
2011-03-28	47	Male	no white	2nd grade complete	Not married status	>2 minimal wage	no	no	no	yes	no	yes	no	SD	SD	yes	negative	not applicable	not applicable	not applicable	not applicable	not applicable	not applicable	no naive	not applicable	08.10.2008	nucleoside reverse transcriptase inhibitors+ non-nucleoside reverse	06.10.2010	yes	536	11.01.2011	yes	50	11.01.2011	No Data Available	no	No Data Available	pleuropulmonary	cure	26.09.2011	no	182
2014-11-06	47	Male	no white	3rd grade incomplete	married status	>2 minimal wage	no	no	no	yes	yes	yes	no	no	no	no	negative	unperformed	unperformed	susceptible	unperformed	unperformed	unperformed	naive	nucleoside reverse transcriptase inhibitors+protease inhibitor	18.11.2014	nucleoside reverse transcriptase inhibitors+protease inhibitor	18.11.2014	yes	16	21.11.2014	yes	2889	21.11.2014	No Data Available	no	No Data Available	pleuropulmonary	cure	25.05.2015	no	481
2014-04-30	47	Female	no white	2nd grade complete	Not married status	≤2 minimal wage	no	no	no	no	yes	no	no	no	no	no	No Data Available	resistant	resistant	susceptible	susceptible	unperformed	unperformed	naive	nucleoside reverse transcriptase inhibitors+ non-nucleoside reverse	24.02.2014	nucleoside reverse transcriptase inhibitors+ non-nucleoside reverse	24.02.2014	yes	225	20.02.2014	yes	244097	20.02.2014	No Data Available	no	No Data Available	disseminated	cure	16.12.2015	no	623
2014-07-07	47	Male	no white	1st grade incomplete	Not married status	≤2 minimal wage	no	no	no	yes	no	yes	yes	no	no	yes	No Data Available	susceptible	susceptible	susceptible	susceptible	unperformed	unperformed	no naive	not applicable	21.12.2010	nucleoside reverse transcriptase inhibitors+ non-nucleoside reverse	10.07.2014	no	not applicable	not applicable	no	No Data Available	No Data Available	No Data Available	no	No Data Available	pleuropulmonary	loss follow up	02.10.2014	no	84
2008-10-04	47	Male	white	2nd grade complete	Not married status	>2 minimal wage	yes	no	yes	yes	no	yes	no	no	yes	yes	No Data Available	not applicable	not applicable	not applicable	not applicable	not applicable	not applicable	naive	not applicable	not applicable	nucleoside reverse transcriptase inhibitors+ non-nucleoside reverse	not applicable	yes	663	02.12.2008	yes	58230	02.12.2008	No Data Available	no	No Data Available	pleuropulmonary	cure	29.06.2009	no	207
2008-10-18	47	Female	no white	unlettered	Not married status	≤2 minimal wage	no	no	no	no	yes	no	no	no	no	no	No Data Available	not applicable	not applicable	not applicable	not applicable	not applicable	not applicable	naive	Treatment abandonment	not applicable	nucleoside reverse transcriptase inhibitors+ non-nucleoside reverse	not applicable	yes	567	01.12.2008	yes	111518	29.10.2007	No Data Available	no	No Data Available	disseminated	cure	15.06.2009	no	178
2012-08-23	47	Male	white	3rd grade complete	Not married status	≤2 minimal wage	yes	yes	no	yes	no	yes	no	no	yes	no	No Data Available	susceptible	susceptible	resistant	susceptible	unperformed	unperformed	no naive	not applicable	01.07.2002	not applicable	18.09.2012	yes	359	14.08.2012	yes	1308	14.08.2012	No Data Available	no	No Data Available	pleuropulmonary	loss follow up	09.01.2013	no	173
2016-07-14	47	Female	white	1st grade incomplete	Not married status	No Data Available	no	no	no	no	no	yes	yes	no	no	no	No Data Available	not applicable	not applicable	not applicable	not applicable	not applicable	not applicable	no naive	not applicable	No Data Available	not applicable	27.07.2016	yes	264	21.07.2016	no	No Data Available	No Data Available	No Data Available	no	No Data Available	extra-pulmonary	loss follow up	10.11.2016	no	119
09.04.2014	48	Male	no white	1st grade incomplete	Not married status	≤2 minimal wage	yes	yes	yes	no	yes	yes	no	no	yes	yes	positive	susceptible	susceptible	susceptible	susceptible	unperformed	unperformed	no naive	nucleoside reverse transcriptase inhibitors+ non-nucleoside reverse	No Data Available	nucleoside reverse transcriptase inhibitors+ non-nucleoside reverse	25.09.2014	yes	46	25.03.2014	no	No Data Available	No Data Available	No Data Available	no	No Data Available	disseminated	cure	05.12.2014	no	289
2010-11-26	48	Female	no white	1st grade complete	married status	≤2 minimal wage	yes	yes	yes	no	yes	no	no	no	no	yes	negative	susceptible	susceptible	susceptible	susceptible	susceptible	unperformed	no naive	not applicable	15.01.2001	nucleoside reverse transcriptase inhibitors+ non-nucleoside reverse	18.11.2010	no	not applicable	not applicable	no	No Data Available	No Data Available	No Data Available	no	No Data Available	pleuropulmonary	cure	04.05.2011	no	159
2008-03-24	48	Male	no white	2nd grade incomplete	Not married status	>2 minimal wage	no	no	no	yes	no	yes	yes	no	yes	yes	negative	susceptible	susceptible	susceptible	susceptible	susceptible	unperformed	no naive	not applicable	01.07.1999	nucleoside reverse transcriptase inhibitors+ non-nucleoside reverse	01.03.2007	yes	300	16.01.2008	yes	50	16.01.2008	No Data Available	no	No Data Available	pleuropulmonary	cure	11.03.2009	no	366
2014-04-26	48	Male	white	2nd grade complete	Not married status	>2 minimal wage	yes	no	no	yes	no	no	no	no	no	no	negative	susceptible	susceptible	susceptible	susceptible	unperformed	unperformed	no naive	not applicable	09.10.2005	nucleoside reverse transcriptase inhibitors+ non-nucleoside reverse	15.09.2011	yes	437	31.03.2014	yes	0	31.03.2014	No Data Available	no	No Data Available	pleuropulmonary	cure	30.03.2015	no	381
2009-09-21	48	Male	white	2nd grade complete	Not married status	≤2 minimal wage	yes	yes	yes	no	yes	yes	no	no	yes	no	negative	unperformed	unperformed	unperformed	unperformed	unperformed	unperformed	no naive	not applicable	15.05.2004	nucleoside reverse transcriptase inhibitors+ non-nucleoside reverse	15.05.2004	yes	905	11.03.2009	yes	0	11.03.2009	No Data Available	no	No Data Available	pleuropulmonary	cure	22.03.2010	no	182
2010-10-06	48	Male	no white	3rd grade incomplete	married status	≤2 minimal wage	yes	no	no	yes	yes	no	no	no	no	no	No Data Available	not applicable	not applicable	not applicable	not applicable	not applicable	not applicable	naive	not applicable	20.12.2010	nucleoside reverse transcriptase inhibitors+ non-nucleoside reverse	20.12.2010	yes	542	13.12.2010	yes	42716	13.12.2010	No Data Available	no	No Data Available	pleuropulmonary	cure	23.05.2011	no	175
2008-02-01	48	Female	no white	1st grade incomplete	Not married status	≤2 minimal wage	yes	no	no	no	yes	yes	no	no	no	no	negative	susceptible	susceptible	susceptible	susceptible	susceptible	unperformed	naive	nucleoside reverse transcriptase inhibitors+protease inhibitor	02.04.2008	nucleoside reverse transcriptase inhibitors+protease inhibitor	02.04.2008	yes	21	11.03.2008	yes	500000	11.03.2008	No Data Available	no	No Data Available	extra-pulmonary	cure	11.08.2008	no	192
2009-07-15	48	Male	no white	1st grade incomplete	married status	≤2 minimal wage	yes	no	no	no	yes	no	no	no	no	no	positive	susceptible	susceptible	susceptible	susceptible	susceptible	unperformed	naive	Treatment abandonment	07.08.2009	nucleoside reverse transcriptase inhibitors+protease inhibitor+integrase inhibitors	07.08.2009	yes	83	22.07.2009	yes	500000	22.07.2009	No Data Available	no	No Data Available	pleuropulmonary	cure	21.02.2011	no	586
2012-08-16	48	Male	white	1st grade incomplete	Not married status	≤2 minimal wage	yes	no	yes	yes	yes	yes	no	no	yes	no	No Data Available	susceptible	susceptible	susceptible	susceptible	susceptible	susceptible	naive	nucleoside reverse transcriptase inhibitors+ non-nucleoside reverse	24.07.2012	nucleoside reverse transcriptase inhibitors+ non-nucleoside reverse	24.07.2012	yes	70	29.06.2012	yes	473528	29.06.2012	No Data Available	no	No Data Available	disseminated	cure	15.04.2013	no	278
2008-11-17	48	Male	no white	2nd grade incomplete	married status	≤2 minimal wage	no	no	no	no	yes	no	no	SD	SD	no	positive	susceptible	susceptible	susceptible	susceptible	susceptible	unperformed	naive	nucleoside reverse transcriptase inhibitors+protease inhibitor	24.11.2008	nucleoside reverse transcriptase inhibitors+protease inhibitor	24.11.2008	yes	71	17.11.2008	yes	39496	24.11.2008	No Data Available	no	No Data Available	disseminated	cure	04.05.2009	no	206
2009-05-14	48	Female	no white	2nd grade complete	married status	≤2 minimal wage	no	no	no	no	no	yes	no	no	no	no	negative	unperformed	unperformed	unperformed	unperformed	unperformed	unperformed	no naive	nucleoside reverse transcriptase inhibitors+protease inhibitor	20.06.1997	not applicable	not applicable	no	not applicable	not applicable	no	No Data Available	No Data Available	No Data Available	no	No Data Available	extra-pulmonary	loss follow up	23.07.2009	no	70
2008-03-10	48	Male	white	unlettered	married status	≤2 minimal wage	yes	yes	no	no	yes	no	no	no	no	no	No Data Available	not applicable	not applicable	not applicable	not applicable	not applicable	not applicable	naive	not applicable	not applicable	not applicable	not applicable	yes	80	16.04.2008	yes	243778	16.04.2008	No Data Available	no	No Data Available	pleuropulmonary	death of TB	17.06.2008	yes	99
2015-07-30	49	Male	no white	1st grade incomplete	Not married status	≤2 minimal wage	yes	no	no	yes	yes	yes	yes	no	no	yes	No Data Available	not applicable	not applicable	not applicable	not applicable	not applicable	not applicable	no naive	not applicable	01.01.2001	nucleoside reverse transcriptase inhibitors+ non-nucleoside reverse	30.07.2015	no	not applicable	not applicable	no	No Data Available	No Data Available	No Data Available	no	No Data Available	pleuropulmonary	loss follow up	30.11.2015	no	145
2013-11-21	49	Male	no white	1st grade incomplete	Not married status	≤2 minimal wage	yes	yes	yes	yes	yes	yes	yes	no	no	yes	negative	susceptible	susceptible	susceptible	susceptible	susceptible	unperformed	no naive	not applicable	26.05.2011	nucleoside reverse transcriptase inhibitors+ non-nucleoside reverse	26.12.2013	yes	36	16.05.2013	yes	8612	16.05.2013	No Data Available	no	No Data Available	disseminated	cure	20.08.2014	no	272
2009-06-23	49	Male	no white	1st grade complete	Not married status	No Data Available	No Data Available	No Data Available	No Data Available	No Data Available	No Data Available	no	no	SD	SD	no	No Data Available	unperformed	unperformed	unperformed	unperformed	unperformed	unperformed	naive	nucleoside reverse transcriptase inhibitors+ non-nucleoside reverse	03.08.2009	nucleoside reverse transcriptase inhibitors+ non-nucleoside reverse	03.08.2009	no	not applicable	not applicable	yes	165549	24.04.2009	No Data Available	no	No Data Available	pleuropulmonary	cure	24.09.2009	no	196
2014-09-29	49	Male	no white	1st grade incomplete	Not married status	≤2 minimal wage	no	no	no	no	yes	no	no	no	no	no	negative	not applicable	not applicable	not applicable	not applicable	not applicable	not applicable	naive	not applicable	13.10.2014	nucleoside reverse transcriptase inhibitors+ non-nucleoside reverse	13.10.2014	yes	65	29.09.2014	yes	574680	29.09.2014	No Data Available	no	No Data Available	disseminated	cure	25.01.2015	no	117
2013-02-28	49	Male	white	2nd grade complete	Not married status	No Data Available	No Data Available	yes	no	yes	yes	yes	no	no	yes	no	No Data Available	not applicable	not applicable	not applicable	not applicable	not applicable	not applicable	no naive	nucleoside reverse transcriptase inhibitors+protease inhibitor+integrase inhibitors	12.02.2009	nucleoside reverse transcriptase inhibitors+protease inhibitor	02.04.2012	yes	560	05.12.2012	yes	50	05.12.2012	No Data Available	no	No Data Available	pleuropulmonary	cure	26.08.2013	no	224
2014-02-24	49	Female	white	1st grade complete	Not married status	No Data Available	yes	yes	yes	yes	no	yes	no	no	no	no	No Data Available	not applicable	not applicable	not applicable	not applicable	not applicable	not applicable	naive	nucleoside reverse transcriptase inhibitors+ non-nucleoside reverse	31.03.2014	nucleoside reverse transcriptase inhibitors	31.03.2014	yes	349	03.02.2014	yes	33497	03.02.2014	No Data Available	no	No Data Available	disseminated	cure	27.08.2014	no	184
2012-09-27	49	Male	no white	2nd grade incomplete	Not married status	≤2 minimal wage	yes	yes	yes	no	yes	yes	yes	no	no	no	positive	susceptible	susceptible	susceptible	susceptible	unperformed	unperformed	naive	nucleoside reverse transcriptase inhibitors+protease inhibitor	22.08.2012	nucleoside reverse transcriptase inhibitors+protease inhibitor	not applicable	yes	295	03.08.2012	yes	127196	31.07.2012	No Data Available	no	No Data Available	pleuropulmonary	loss follow up	27.12.2012	no	153
2009-10-10	49	Male	white	1st grade complete	Not married status	>2 minimal wage	yes	no	no	no	yes	no	no	no	no	no	No Data Available	not applicable	not applicable	not applicable	not applicable	not applicable	not applicable	no naive	not applicable	15.09.2004	not applicable	not applicable	no	not applicable	not applicable	no	No Data Available	No Data Available	No Data Available	no	No Data Available	pleuropulmonary	loss follow up	07.01.2010	no	21
2008-10-25	49	Male	white	1st grade complete	Not married status	≤2 minimal wage	no	no	no	yes	yes	yes	no	no	no	no	negative	susceptible	susceptible	susceptible	susceptible	susceptible	unperformed	no naive	Treatment abandonment	01.03.2006	not applicable	11.03.2009	yes	291	24.09.2008	yes	168531	24.09.2008	No Data Available	no	No Data Available	pleuropulmonary	death of TB	31.01.2009	yes	98
2016-06-22	50	Male	white	2nd grade complete	married status	≤2 minimal wage	no	no	no	no	yes	yes	yes	no	no	no	No Data Available	susceptible	susceptible	susceptible	susceptible	susceptible	unperformed	naive	not applicable	18.07.2016	nucleoside reverse transcriptase inhibitors+ non-nucleoside reverse	18.07.2016	yes	358	22.06.2016	yes	3562	22.06.2016	No Data Available	no	No Data Available	pleuropulmonary	cure	19.12.2016	no	180
2013-07-04	50	Male	no white	2nd grade incomplete	married status	≤2 minimal wage	no	no	no	no	yes	yes	no	no	yes	yes	negative	susceptible	susceptible	susceptible	susceptible	susceptible	unperformed	no naive	Treatment abandonment	09.11.1998	nucleoside reverse transcriptase inhibitors+protease inhibitor	30.06.2009	yes	628	25.09.2012	yes	50	25.09.2012	No Data Available	no	No Data Available	pleuropulmonary	cure	29.12.2013	no	184
2009-06-04	51	Male	no white	2nd grade complete	married status	>2 minimal wage	yes	no	no	yes	no	no	no	no	no	no	negative	unperformed	unperformed	unperformed	unperformed	unperformed	unperformed	no naive	nucleoside reverse transcriptase inhibitors+ non-nucleoside reverse	No Data Available	nucleoside reverse transcriptase inhibitors+ non-nucleoside reverse	09.07.2009	no	not applicable	not applicable	yes	155479	25.06.2009	No Data Available	no	No Data Available	extra-pulmonary	death of HIV	18.09.2009	no	99
2011-10-06	51	Male	no white	2nd grade complete	Not married status	>2 minimal wage	yes	no	no	no	yes	no	no	no	no	yes	No Data Available	not applicable	not applicable	not applicable	not applicable	not applicable	not applicable	no naive	nucleoside reverse transcriptase inhibitors+ non-nucleoside reverse	15.05.2005	nucleoside reverse transcriptase inhibitors+ non-nucleoside reverse	15.05.2005	no	not applicable	not applicable	no	No Data Available	No Data Available	No Data Available	no	No Data Available	pleuropulmonary	cure	09.04.2012	no	186
2015-03-02	51	Male	white	2nd grade complete	Not married status	No Data Available	yes	no	no	yes	no	yes	yes	no	no	yes	No Data Available	not applicable	not applicable	not applicable	not applicable	not applicable	not applicable	no naive	not applicable	27.11.2000	nucleoside reverse transcriptase inhibitors+ non-nucleoside reverse	27.11.2000	yes	571	05.03.2015	yes	50	05.03.2015	No Data Available	no	No Data Available	extra-pulmonary	cure	07.12.2015	no	279
2011-05-02	51	Male	white	1st grade complete	Not married status	≤2 minimal wage	yes	no	no	yes	yes	yes	no	no	yes	no	No Data Available	susceptible	susceptible	susceptible	susceptible	susceptible	unperformed	naive	not applicable	30.05.2011	nucleoside reverse transcriptase inhibitors+ non-nucleoside reverse	30.05.2011	yes	177	26.04.2011	yes	12235	26.04.2011	No Data Available	no	No Data Available	pleuropulmonary	cure	07.11.2011	no	189
2009-05-04	51	Female	white	1st grade complete	Not married status	≤2 minimal wage	no	no	no	no	yes	no	no	no	no	no	negative	unperformed	unperformed	unperformed	unperformed	unperformed	unperformed	naive	not applicable	10.06.2009	nucleoside reverse transcriptase inhibitors+ non-nucleoside reverse	10.06.2009	no	not applicable	not applicable	no	No Data Available	No Data Available	No Data Available	no	No Data Available	pleuropulmonary	cure	09.11.2009	no	189
2011-10-12	51	Male	no white	unlettered	Not married status	≤2 minimal wage	yes	no	no	no	yes	no	no	no	no	no	No Data Available	susceptible	susceptible	susceptible	susceptible	susceptible	unperformed	naive	Treatment abandonment	09.01.2012	nucleoside reverse transcriptase inhibitors+protease inhibitor	09.01.2012	yes	98	09.01.2012	yes	40094	09.01.2012	No Data Available	no	No Data Available	pleuropulmonary	cure	16.07.2012	no	217
2008-02-01	51	Female	white	unlettered	Not married status	>2 minimal wage	yes	no	yes	no	yes	yes	no	no	yes	no	negative	not applicable	not applicable	not applicable	not applicable	not applicable	unperformed	naive	not applicable	not applicable	not applicable	not applicable	yes	425	25.02.2008	yes	84333	25.02.2008	No Data Available	no	No Data Available	disseminated	cure	21.07.2008	no	154
2013-06-27	52	Male	white	2nd grade incomplete	married status	≤2 minimal wage	yes	yes	yes	no	yes	yes	yes	no	no	no	negative	susceptible	susceptible	susceptible	susceptible	susceptible	unperformed	no naive	nucleoside reverse transcriptase inhibitors+protease inhibitor	09.09.2003	nucleoside reverse transcriptase inhibitors+ non-nucleoside reverse	03.07.2013	yes	1813	01.05.2013	yes	40	01.05.2013	No Data Available	no	No Data Available	pleuropulmonary	cure	19.03.2014	no	265
2011-09-17	53	Male	no white	2nd grade incomplete	married status	≤2 minimal wage	yes	no	yes	no	yes	no	no	no	no	no	No Data Available	susceptible	susceptible	susceptible	susceptible	susceptible	unperformed	naive	not applicable	17.10.2011	nucleoside reverse transcriptase inhibitors+ non-nucleoside reverse	17.10.2011	yes	94	10.10.2011	yes	214758	10.10.2011	No Data Available	no	No Data Available	disseminated	cure	11.06.2012	no	245
2013-11-14	53	Female	no white	2nd grade complete	married status	≤2 minimal wage	no	no	no	no	yes	yes	no	no	no	no	No Data Available	susceptible	susceptible	susceptible	susceptible	unperformed	unperformed	no naive	nucleoside reverse transcriptase inhibitors+protease inhibitor	09.03.2001	nucleoside reverse transcriptase inhibitors+protease inhibitor	09.10.2013	yes	447	09.10.2013	yes	40	09.10.2013	No Data Available	no	No Data Available	extra-pulmonary	cure	05.01.2015	no	417
2013-03-26	54	Female	no white	3rd grade complete	Not married status	≤2 minimal wage	no	no	no	no	no	yes	yes	no	no	no	negative	unperformed	unperformed	unperformed	unperformed	unperformed	unperformed	naive	not applicable	17.01.2013	nucleoside reverse transcriptase inhibitors+ non-nucleoside reverse	17.01.2013	yes	129	08.08.2012	yes	50	08.08.2012	No Data Available	no	No Data Available	pleuropulmonary	cure	29.05.2013	no	199
2009-05-01	54	Male	white	1st grade incomplete	married status	≤2 minimal wage	no	no	no	no	yes	no	no	no	no	no	No Data Available	susceptible	susceptible	susceptible	susceptible	susceptible	unperformed	naive	not applicable	08.06.2009	nucleoside reverse transcriptase inhibitors+ non-nucleoside reverse	08.06.2009	yes	91	03.06.2009	yes	500000	03.06.2009	No Data Available	no	No Data Available	pleuropulmonary	cure	01.11.2009	no	183
2009-07-06	54	Male	no white	1st grade complete	married status	≤2 minimal wage	yes	no	no	no	yes	yes	no	no	no	yes	No Data Available	susceptible	susceptible	susceptible	susceptible	susceptible	unperformed	naive	Treatment abandonment	03.08.2009	nucleoside reverse transcriptase inhibitors+protease inhibitor	03.08.2009	yes	207	02.06.2009	yes	84315	02.06.2009	No Data Available	no	No Data Available	pleuropulmonary	cure	05.04.2010	no	273
2013-04-08	54	Female	no white	1st grade incomplete	Not married status	≤2 minimal wage	yes	yes	no	no	yes	yes	no	yes	no	yes	negative	not applicable	not applicable	not applicable	not applicable	not applicable	not applicable	no naive	not applicable	20.06.2011	nucleoside reverse transcriptase inhibitors+ non-nucleoside reverse	03.07.2013	yes	165	14.02.2013	yes	16864	14.02.2013	No Data Available	no	No Data Available	pleuropulmonary	cure	29.03.2014	no	354
2016-09-01	55	Male	white	1st grade incomplete	Not married status	≤2 minimal wage	yes	no	no	yes	yes	no	yes	no	no	no	No Data Available	unperformed	unperformed	unperformed	unperformed	unperformed	unperformed	no naive	nucleoside reverse transcriptase inhibitors+ non-nucleoside reverse	15.05.2016	nucleoside reverse transcriptase inhibitors+ non-nucleoside reverse	10.02.2017	yes	85	19.09.2016	yes	149	19.09.2016	No Data Available	no	No Data Available	disseminated	cure	13.03.2017	no	192
2008-10-08	55	Female	white	3rd grade complete	Not married status	>2 minimal wage	yes	no	no	no	yes	yes	no	no	no	no	No Data Available	not applicable	not applicable	not applicable	not applicable	not applicable	not applicable	naive	not applicable	05.01.2009	nucleoside reverse transcriptase inhibitors+ non-nucleoside reverse	05.01.2009	yes	18	22.12.2008	yes	28291	22.12.2008	No Data Available	no	No Data Available	pleuropulmonary	cure	08.06.2009	no	182
2015-09-21	55	Male	no white	1st grade incomplete	Not married status	≤2 minimal wage	yes	yes	no	no	yes	no	no	no	no	no	negative	resistant	resistant	susceptible	susceptible	unperformed	unperformed	no naive	Treatment abandonment	15.06.2008	nucleoside reverse transcriptase inhibitors+protease inhibitor	15.06.2008	yes	549	21.09.2015	yes	2375	21.09.2015	No Data Available	no	No Data Available	pleuropulmonary	loss follow up	03.05.2016	no	225
2012-10-04	55	Male	white	2nd grade complete	Not married status	≤2 minimal wage	no	no	yes	yes	yes	yes	no	no	no	no	negative	not applicable	not applicable	not applicable	not applicable	not applicable	not applicable	no naive	nucleoside reverse transcriptase inhibitors+ non-nucleoside reverse	24.07.2012	nucleoside reverse transcriptase inhibitors+ non-nucleoside reverse	05.12.2012	yes	27	13.11.2012	yes	495	13.11.2012	No Data Available	no	No Data Available	disseminated	cure	20.05.2013	no	291
2010-08-23	55	Male	white	1st grade complete	Not married status	>2 minimal wage	yes	no	yes	yes	yes	yes	yes	no	no	no	No Data Available	not applicable	not applicable	not applicable	not applicable	not applicable	not applicable	no naive	nucleoside reverse transcriptase inhibitors+protease inhibitor	No Data Available	nucleoside reverse transcriptase inhibitors+protease inhibitor	09.09.9999	yes	396	10.09.2010	yes	50	10.09.2010	No Data Available	no	No Data Available	pleuropulmonary	cure	05.09.2011	no	378
2009-09-23	56	Male	white	2nd grade complete	Not married status	>2 minimal wage	yes	yes	no	yes	no	no	yes	no	no	no	No Data Available	susceptible	susceptible	resistant	susceptible	susceptible	unperformed	naive	not applicable	19.10.2009	nucleoside reverse transcriptase inhibitors+ non-nucleoside reverse	19.10.2009	yes	40	05.10.2009	yes	500000	05.10.2009	No Data Available	no	No Data Available	pleuropulmonary	cure	22.03.2010	no	186
2011-03-23	57	Male	white	1st grade complete	Not married status	≤2 minimal wage	yes	no	no	yes	yes	no	no	no	no	no	negative	susceptible	susceptible	susceptible	susceptible	susceptible	unperformed	no naive	nucleoside reverse transcriptase inhibitors+ non-nucleoside reverse	14.11.2007	nucleoside reverse transcriptase inhibitors+ non-nucleoside reverse	24.02.2012	yes	119	30.11.2010	yes	82612	30.11.2010	No Data Available	no	No Data Available	disseminated	cure	24.02.2012	no	336
2009-09-16	57	Male	no white	1st grade complete	married status	≤2 minimal wage	yes	yes	yes	no	yes	yes	no	yes	no	yes	negative	susceptible	susceptible	susceptible	susceptible	susceptible	unperformed	no naive	not applicable	22.08.2007	nucleoside reverse transcriptase inhibitors+ non-nucleoside reverse	22.08.2009	yes	3381	16.06.2009	yes	500000	16.06.2009	No Data Available	no	No Data Available	pleuropulmonary	loss follow up	25.10.2010	no	429
2015-01-27	57	Male	no white	1st grade incomplete	married status	≤2 minimal wage	yes	no	yes	no	yes	yes	yes	no	no	no	No Data Available	not applicable	not applicable	not applicable	not applicable	not applicable	not applicable	naive	nucleoside reverse transcriptase inhibitors	09.02.2015	nucleoside reverse transcriptase inhibitors+protease inhibitor	09.02.2015	yes	131	26.01.2015	yes	451673	26.01.2015	No Data Available	no	No Data Available	pleuropulmonary	cure	28.09.2015	no	245
2015-07-02	58	Male	no white	2nd grade complete	Not married status	No Data Available	yes	yes	yes	no	yes	yes	yes	no	no	yes	negative	not applicable	not applicable	not applicable	not applicable	not applicable	not applicable	no naive	nucleoside reverse transcriptase inhibitors+ non-nucleoside reverse	No Data Available	nucleoside reverse transcriptase inhibitors+ non-nucleoside reverse	04.11.2013	no	not applicable	not applicable	yes	775	14.05.2015	No Data Available	no	No Data Available	disseminated	cure	24.02.2016	no	282
2008-07-02	58	Female	no white	1st grade complete	Not married status	>2 minimal wage	yes	no	no	no	yes	yes	yes	no	no	no	No Data Available	susceptible	susceptible	susceptible	susceptible	susceptible	unperformed	no naive	not applicable	09.05.2008	nucleoside reverse transcriptase inhibitors+ non-nucleoside reverse	09.05.2008	yes	303	16.07.2008	yes	338	16.07.2008	No Data Available	no	No Data Available	pleuropulmonary	cure	09.02.2009	no	222
2008-10-11	58	Female	white	1st grade incomplete	Not married status	≤2 minimal wage	yes	no	no	no	yes	yes	no	no	no	no	negative	susceptible	susceptible	susceptible	susceptible	susceptible	unperformed	naive	nucleoside reverse transcriptase inhibitors+protease inhibitor	06.01.2009	nucleoside reverse transcriptase inhibitors+protease inhibitor	06.01.2009	yes	38	22.12.2008	yes	21962	22.12.2008	No Data Available	no	No Data Available	pleuropulmonary	cure	15.06.2009	no	186
2008-04-17	59	Female	no white	2nd grade incomplete	Not married status	≤2 minimal wage	yes	no	yes	no	yes	no	no	SD	SD	no	negative	not applicable	not applicable	not applicable	not applicable	not applicable	not applicable	naive	not applicable	05.05.2008	nucleoside reverse transcriptase inhibitors+ non-nucleoside reverse	05.05.2008	yes	234	06.05.2008	yes	203431	06.05.2008	No Data Available	no	No Data Available	pleuropulmonary	cure	29.09.2008	no	180
2008-06-12	61	Male	no white	1st grade incomplete	married status	≤2 minimal wage	no	no	no	no	no	yes	no	no	no	no	No Data Available	susceptible	susceptible	susceptible	susceptible	susceptible	unperformed	no naive	nucleoside reverse transcriptase inhibitors+protease inhibitor	15.06.1997	nucleoside reverse transcriptase inhibitors+protease inhibitor	25.06.2008	yes	480	28.07.2008	yes	50	28.07.2008	No Data Available	no	No Data Available	pleuropulmonary	death of TB	07.09.2008	yes	98
2008-06-02	62	Male	white	1st grade complete	married status	≤2 minimal wage	no	no	no	no	yes	no	no	no	no	no	negative	resistant	resistant	susceptible	resistant	resistant	unperformed	naive	not applicable	16.06.2008	nucleoside reverse transcriptase inhibitors+ non-nucleoside reverse	16.06.2008	yes	314	02.06.2008	yes	58177	02.06.2008	No Data Available	no	No Data Available	disseminated	cure	23.08.2010	no	832
2012-04-11	62	Male	no white	1st grade incomplete	Not married status	≤2 minimal wage	no	no	no	no	no	yes	no	no	no	no	negative	not applicable	not applicable	not applicable	not applicable	not applicable	not applicable	no naive	nucleoside reverse transcriptase inhibitors+protease inhibitor	09.09.1999	nucleoside reverse transcriptase inhibitors+protease inhibitor	11.04.2012	yes	29	14.02.2012	yes	50	24.01.2012	No Data Available	no	No Data Available	pleuropulmonary	cure	19.12.2012	no	309
2008-11-12	63	Female	no white	2nd grade complete	Not married status	≤2 minimal wage	yes	no	no	no	yes	no	no	no	no	no	negative	susceptible	susceptible	susceptible	susceptible	susceptible	unperformed	naive	not applicable	not applicable	not applicable	not applicable	yes	52	11.11.2008	yes	152419	11.11.2008	No Data Available	no	No Data Available	pleuropulmonary	death of HIV	13.04.2009	no	163
2012-11-29	67	Male	no white	1st grade incomplete	Not married status	≤2 minimal wage	yes	no	no	no	no	yes	yes	no	no	no	negative	unperformed	unperformed	unperformed	unperformed	unperformed	unperformed	no naive	not applicable	04.05.2012	nucleoside reverse transcriptase inhibitors+ non-nucleoside reverse	09.10.2012	yes	7	08.05.2012	yes	50	08.05.2012	4.03.2013	yes	2013-03-04	pleuropulmonary	cure	01.04.2013	no	262
2015-11-19	67	Male	no white	unlettered	married status	≤2 minimal wage	yes	yes	yes	yes	yes	no	no	no	no	no	negative	resistant	resistant	susceptible	susceptible	not applicable	not applicable	naive	Treatment abandonment	01.12.2015	nucleoside reverse transcriptase inhibitors+ non-nucleoside reverse	01.12.2015	no	not applicable	not applicable	yes	95951	12.11.2015	No Data Available	no	No Data Available	pleuropulmonary	loss follow up	19.07.2016	no	243
